# Supplementary material for: Mapping pharmacy deserts and determining accessibility to community pharmacy services for elderly enrolled in a State Pharmaceutical Assistance Program
Source: PLoS One. 2018 Jun 4;13(6):e0198173. doi: 10.1371/journal.pone.0198173 (PMC5986116; doi:10.1371/journal.pone.0198173)
Supplement: S1 File — contains details at Census Tracts level of Pennsylvania for 2015 in terms of County name in which it is located, geographic information such as land area per sq. mile, pharmacy desert status and mean distance to nearest pharmacy; socio-demographic details of PACE enrollees living in the Census Tract; and information about different types of community pharmacies. (XLSX) [file pone.0198173.s001.xlsx]

## Sheet: Census Tract Specific Details
Census Tract GEOID	County Name	Land Area per sq. mile	Urban-Rural Status	Total Number of Enrollees	Density of Enrollees per sq.mile	Pharmacy Desert	Mean Distance to nearest pharmacy (in miles)	Enrollees with Low Access to Nearest Pharmacy (%)	Enrollees with Low Income (%)	White (%)	Black (%)	Other' (%)	Unknown (%)	Hispanic (%)	Total Number of Pharmacies	Chain Pharmacies (%)	Independent Pharmacies (%)	Density of Community Pharmacies per 100 Enrollees	Density of Chain Pharmacies per 100 Enrollees	Density of Independent Pharmacies per 100 Enrollees	Enrolleees per pharmacy
42001030101	Adams	21.1	Urban	21	0.993398	Yes	6.08333	100	100	95.2381	0	0	4.7619	0	0	0	0	0	0	0	0
42001030102	Adams	26.3	Urban	60	2.28014	Yes	3.1735	83.33	100	90	0	0	10	3.33333	0	0	0	0	0	0	0
42001030200	Adams	46.8	Urban	82	1.75287	Yes	6.3739	100	98.78	91.4634	0	1.21951	7.31707	2.43902	0	0	0	0	0	0	0
42001030300	Adams	43.2	Urban	37	0.857473	Yes	5.16568	100	94.59	89.1892	2.7027	0	8.10811	2.7027	0	0	0	0	0	0	0
42001030400	Adams	68.9	Urban	46	0.667689	Yes	6.03783	100	100	93.4783	0	0	6.52174	0	0	0	0	0	0	0	0
42001030500	Adams	24.6	Urban	68	2.76255	Yes	1.79941	72.06	97.06	92.6471	1.47059	0	5.88235	1.47059	1	0	100	1.47059	0	1.47059	68
42001030600	Adams	34.3	Urban	91	2.6533	Yes	1.53769	46.15	97.8	94.5055	0	0	5.49451	1.0989	4	100	0	4.3956	4.3956	0	22.75
42001030700	Adams	31.4	Urban	94	2.99574	Yes	2.84255	100	100	93.617	0	0	6.38298	3.19149	0	0	0	0	0	0	0
42001030800	Adams	22.5	Urban	136	6.05073	Yes	1.78684	69.85	100	87.5	0	2.94118	9.55882	0	4	0	100	2.94118	0	2.94118	34
42001030900	Adams	10.1	Urban	149	14.7498	No	1.00772	26.85	99.33	93.9597	0	1.34228	4.69799	1.34228	1	100	0	0.671141	0.671141	0	149
42001031000	Adams	3.1	Urban	22	7.11347	Yes	1.10318	59.09	100	100	0	0	0	0	0	0	0	0	0	0	0
42001031101	Adams	1.2	Urban	84	72.3339	No	0.549524	0	100	95.2381	0	0	4.7619	0	1	0	100	1.19048	0	1.19048	84
42001031102	Adams	6.7	Urban	43	6.44051	Yes	1.2086	55.81	97.67	95.3488	2.32558	0	2.32558	0	0	0	0	0	0	0	0
42001031201	Adams	26	Urban	39	1.49987	Yes	3.82538	100	100	92.3077	0	0	7.69231	0	0	0	0	0	0	0	0
42001031202	Adams	10.9	Urban	51	4.67878	Yes	1.33451	72.55	98.04	96.0784	0	0	3.92157	0	0	0	0	0	0	0	0
42001031203	Adams	17.5	Urban	37	2.109	Yes	2.90649	100	100	100	0	0	0	0	0	0	0	0	0	0	0
42001031300	Adams	1.5	Urban	73	48.5786	No	0.522329	2.74	100	93.1507	0	0	6.84932	0	1	0	100	1.36986	0	1.36986	73
42001031401	Adams	11.4	Urban	57	4.97983	Yes	1.94544	94.74	98.25	91.2281	0	0	8.77193	3.50877	0	0	0	0	0	0	0
42001031402	Adams	22	Urban	40	1.81966	Yes	3.44225	90	100	92.5	5	2.5	0	2.5	0	0	0	0	0	0	0
42001031501	Adams	0.6	Urban	35	61.1844	No	0.443714	0	100	88.5714	5.71429	5.71429	0	0	0	0	0	0	0	0	0
42001031502	Adams	1.1	Urban	58	53.2462	No	0.349138	0	100	84.4828	8.62069	0	6.89655	3.44828	2	50	50	3.44828	1.72414	1.72414	29
42001031600	Adams	47.7	Urban	47	0.985104	Yes	4.00915	100	100	97.8723	0	0	2.12766	0	0	0	0	0	0	0	0
42001031700	Adams	39.8	Rural	52	1.30519	Yes	2.55154	80.77	100	100	0	0	0	0	1	100	0	1.92308	1.92308	0	52
42003010300	Allegheny	0.3	Urban	47	141.335	No	0.468511	0	100	65.9574	27.6596	0	6.38298	0	0	0	0	0	0	0	0
42003020100	Allegheny	0.6	Urban	72	111.044	No	0.110139	0	100	55.5556	33.3333	6.94444	4.16667	0	6	100	0	8.33333	8.33333	0	12
42003020300	Allegheny	0.6	Urban	28	45.5203	No	0.666071	0	92.86	53.5714	35.7143	0	10.7143	0	0	0	0	0	0	0	0
42003030500	Allegheny	0.3	Urban	91	353.035	No	0.68055	0	100	17.5824	71.4286	4.3956	6.59341	1.0989	0	0	0	0	0	0	0
42003040200	Allegheny	0.2	Urban	41	173.158	No	0.269268	0	97.56	56.0976	36.5854	4.87805	2.43902	0	2	0	100	4.87805	0	4.87805	20.5
42003040400	Allegheny	0.1	Urban	13	168.803	No	0.363077	0	100	69.2308	7.69231	7.69231	15.3846	0	0	0	0	0	0	0	0
42003040500	Allegheny	0.2	Urban	13	71.3436	No	0.203846	0	100	61.5385	0	23.0769	15.3846	0	2	100	0	15.3846	15.3846	0	6.5
42003040600	Allegheny	0.1	Urban	8	81.8765	No	0.42625	0	100	75	12.5	12.5	0	0	0	0	0	0	0	0	0
42003040900	Allegheny	0.4	Urban	44	123.742	No	0.376136	0	97.73	70.4545	29.5455	0	0	0	1	0	100	2.27273	0	2.27273	44
42003050100	Allegheny	0.3	Urban	56	183.507	No	0.815	1.79	98.21	10.7143	73.2143	5.35714	10.7143	0	0	0	0	0	0	0	0
42003050600	Allegheny	0.3	Urban	64	205.575	No	0.531875	0	100	20.3125	73.4375	0	6.25	0	0	0	0	0	0	0	0
42003050900	Allegheny	0.2	Urban	32	179.137	No	0.8525	0	100	12.5	65.625	6.25	15.625	0	0	0	0	0	0	0	0
42003051000	Allegheny	0.2	Urban	17	68.3759	No	0.48	0	100	5.88235	82.3529	0	11.7647	0	0	0	0	0	0	0	0
42003051100	Allegheny	0.1	Urban	4	56.4129	No	0.8075	0	100	75	25	0	0	0	0	0	0	0	0	0	0
42003060300	Allegheny	0.4	Urban	140	323.948	No	0.227714	0	99.29	87.8571	3.57143	1.42857	7.14286	0	1	100	0	0.714286	0.714286	0	140
42003060500	Allegheny	0.3	Urban	50	196.952	No	0.7372	0	100	84	4	0	12	0	0	0	0	0	0	0	0
42003070300	Allegheny	0.2	Urban	8	48.3491	No	0.105	0	100	62.5	0	37.5	0	0	2	50	50	25	12.5	12.5	4
42003070500	Allegheny	0.2	Urban	16	100.399	No	0.195625	0	100	62.5	31.25	0	6.25	0	0	0	0	0	0	0	0
42003070600	Allegheny	0.1	Urban	7	62.5731	No	0.302857	0	85.71	57.1429	28.5714	14.2857	0	0	0	0	0	0	0	0	0
42003070800	Allegheny	0.2	Urban	6	34.383	No	0.183333	0	100	83.3333	16.6667	0	0	0	2	100	0	33.3333	33.3333	0	3
42003070900	Allegheny	0.3	Urban	15	48.3672	No	0.244	0	93.33	80	13.3333	6.66667	0	0	1	100	0	6.66667	6.66667	0	15
42003080200	Allegheny	0.1	Urban	42	314.79	No	0.145714	0	97.62	83.3333	2.38095	0	14.2857	0	0	0	0	0	0	0	0
42003080400	Allegheny	0.2	Urban	11	66.1956	No	0.260909	0	100	90.9091	0	0	9.09091	0	0	0	0	0	0	0	0
42003080600	Allegheny	0.2	Urban	20	127.926	No	0.319	0	100	75	10	0	15	0	0	0	0	0	0	0	0
42003080700	Allegheny	0.1	Urban	9	84.7454	No	0.227778	0	100	88.8889	11.1111	0	0	0	1	100	0	11.1111	11.1111	0	9
42003080900	Allegheny	0.1	Urban	33	224.787	No	0.197576	0	100	93.9394	3.0303	0	3.0303	3.0303	1	0	100	3.0303	0	3.0303	33
42003090100	Allegheny	0.3	Urban	71	273.523	No	0.45169	0	100	95.7746	0	1.40845	2.8169	0	0	0	0	0	0	0	0
42003090200	Allegheny	0.2	Urban	104	609.609	No	0.144423	0	100	87.5	4.80769	0.961538	6.73077	0.961538	1	0	100	0.961538	0	0.961538	104
42003090300	Allegheny	0.1	Urban	41	417.169	No	0.126829	0	100	85.3659	0	0	14.6341	4.87805	1	100	0	2.43902	2.43902	0	41
42003100500	Allegheny	0.3	Urban	44	157.345	No	0.486818	0	100	31.8182	54.5455	0	13.6364	0	0	0	0	0	0	0	0
42003101100	Allegheny	0.4	Urban	40	98.6778	Yes	1.02525	62.5	97.5	90	0	0	10	0	0	0	0	0	0	0	0
42003101400	Allegheny	0.4	Urban	66	177.06	No	0.240151	0	100	84.8485	4.54545	3.0303	7.57576	1.51515	1	100	0	1.51515	1.51515	0	66
42003101600	Allegheny	0.2	Urban	16	89.1936	No	0.405	0	100	0	81.25	0	18.75	0	0	0	0	0	0	0	0
42003101700	Allegheny	0.2	Urban	35	230.956	No	0.448571	0	97.14	62.8571	34.2857	0	2.85714	0	0	0	0	0	0	0	0
42003101800	Allegheny	0.5	Urban	61	131.978	No	0.541639	1.64	98.36	81.9672	8.19672	0	9.83607	3.27869	0	0	0	0	0	0	0
42003110200	Allegheny	0.3	Urban	37	117.581	No	0.325676	0	100	54.0541	27.027	0	18.9189	0	1	0	100	2.7027	0	2.7027	37
42003110600	Allegheny	0.2	Urban	20	81.5517	No	0.5245	0	100	85	10	0	5	0	0	0	0	0	0	0	0
42003111300	Allegheny	0.2	Urban	26	125.311	No	0.22	0	100	46.1538	42.3077	7.69231	3.84615	0	1	100	0	3.84615	3.84615	0	26
42003111400	Allegheny	0.1	Urban	33	260.879	No	0.349697	0	100	24.2424	60.6061	3.0303	12.1212	0	0	0	0	0	0	0	0
42003111500	Allegheny	0.4	Urban	73	196.951	No	0.236712	0	100	17.8082	64.3836	5.47945	12.3288	0	2	100	0	2.73973	2.73973	0	36.5
42003120300	Allegheny	0.4	Urban	40	95.8822	No	0.57075	0	100	15	62.5	2.5	20	0	0	0	0	0	0	0	0
42003120400	Allegheny	0.2	Urban	37	219.406	No	0.227568	0	100	21.6216	64.8649	8.10811	5.40541	0	0	0	0	0	0	0	0
42003120700	Allegheny	0.2	Urban	42	211.17	No	0.372381	0	100	4.7619	83.3333	4.7619	7.14286	0	0	0	0	0	0	0	0
42003120800	Allegheny	0.3	Urban	21	75.9504	No	0.195238	0	100	14.2857	66.6667	4.7619	14.2857	0	2	100	0	9.52381	9.52381	0	10.5
42003130100	Allegheny	0.3	Urban	54	181.13	No	0.64037	0	98.15	7.40741	79.6296	0	12.963	0	0	0	0	0	0	0	0
42003130200	Allegheny	0.1	Urban	44	327.011	No	0.726591	0	97.73	11.3636	81.8182	2.27273	4.54545	0	0	0	0	0	0	0	0
42003130300	Allegheny	0.2	Urban	50	237.045	No	0.5382	0	100	4	82	2	12	0	0	0	0	0	0	0	0
42003130400	Allegheny	0.2	Urban	29	158.417	No	0.400345	0	100	6.89655	75.8621	6.89655	10.3448	0	0	0	0	0	0	0	0
42003130600	Allegheny	0.5	Urban	86	158.663	No	0.340116	0	100	17.4419	65.1163	1.16279	16.2791	0	1	100	0	1.16279	1.16279	0	86
42003140100	Allegheny	0.6	Urban	8	14.1378	No	0.425	0	100	100	0	0	0	0	0	0	0	0	0	0	0
42003140200	Allegheny	0.3	Urban	4	13.6407	No	0.17	0	100	75	25	0	0	0	0	0	0	0	0	0	0
42003140300	Allegheny	0.4	Urban	16	44.0036	No	0.345625	0	100	87.5	0	0	12.5	0	2	100	0	12.5	12.5	0	8
42003140400	Allegheny	0.3	Urban	10	31.0422	No	0.554	0	100	80	0	0	20	0	0	0	0	0	0	0	0
42003140500	Allegheny	0.3	Urban	36	123.384	No	0.43	0	100	38.8889	50	0	11.1111	5.55556	1	100	0	2.77778	2.77778	0	36
42003140600	Allegheny	0.3	Urban	31	90.4094	No	0.421613	0	100	83.871	3.22581	0	12.9032	0	0	0	0	0	0	0	0
42003140800	Allegheny	0.4	Urban	31	73.7228	No	0.399677	0	100	80.6452	9.67742	9.67742	0	3.22581	1	100	0	3.22581	3.22581	0	31
42003141000	Allegheny	0.2	Urban	34	173.379	No	0.159706	0	100	64.7059	11.7647	2.94118	20.5882	0	1	100	0	2.94118	2.94118	0	34
42003141100	Allegheny	0.5	Urban	33	69.695	No	0.590909	0	100	93.9394	0	0	6.06061	0	0	0	0	0	0	0	0
42003141300	Allegheny	0.3	Urban	33	95.1742	No	0.279091	0	100	78.7879	3.0303	3.0303	15.1515	0	0	0	0	0	0	0	0
42003141400	Allegheny	0.8	Urban	67	84.6771	No	0.522836	0	98.51	83.5821	4.47761	1.49254	10.4478	1.49254	0	0	0	0	0	0	0
42003151600	Allegheny	0.3	Urban	62	195.708	Yes	0.996452	56.45	98.39	87.0968	4.83871	0	8.06452	1.6129	0	0	0	0	0	0	0
42003151700	Allegheny	0.5	Urban	75	163.296	No	0.933733	30.67	100	80	2.66667	4	13.3333	1.33333	0	0	0	0	0	0	0
42003160800	Allegheny	0.4	Urban	64	157.395	No	0.466875	0	100	85.9375	6.25	1.5625	6.25	0	0	0	0	0	0	0	0
42003160900	Allegheny	0.5	Urban	103	213.273	No	0.263786	0	100	91.2621	4.85437	0.970874	2.91262	0	1	100	0	0.970874	0.970874	0	103
42003170200	Allegheny	0.4	Urban	69	160.302	No	0.185797	0	98.55	88.4058	0	0	11.5942	0	3	100	0	4.34783	4.34783	0	23
42003170600	Allegheny	0.3	Urban	46	147.503	No	0.391087	0	95.65	93.4783	2.17391	0	4.34783	0	0	0	0	0	0	0	0
42003180300	Allegheny	0.3	Urban	36	120.501	No	0.141389	0	97.22	72.2222	13.8889	2.77778	11.1111	0	1	0	100	2.77778	0	2.77778	36
42003180700	Allegheny	0.2	Urban	24	158.212	No	0.234167	0	95.83	83.3333	4.16667	4.16667	8.33333	0	1	0	100	4.16667	0	4.16667	24
42003190300	Allegheny	0.3	Urban	39	120.778	No	0.290256	0	97.44	92.3077	5.12821	0	2.5641	0	0	0	0	0	0	0	0
42003191100	Allegheny	0.6	Urban	53	85.5566	No	0.772641	9.43	100	92.4528	3.77358	0	3.77358	3.77358	0	0	0	0	0	0	0
42003191400	Allegheny	0.4	Urban	72	197.273	No	0.156806	0	97.22	91.6667	5.55556	1.38889	1.38889	0	1	100	0	1.38889	1.38889	0	72
42003191500	Allegheny	0.3	Urban	27	86.4214	No	0.437778	0	88.89	77.7778	7.40741	3.7037	11.1111	0	0	0	0	0	0	0	0
42003191600	Allegheny	0.9	Urban	88	93.841	No	0.661705	6.82	100	87.5	5.68182	2.27273	4.54545	0	0	0	0	0	0	0	0
42003191700	Allegheny	0.7	Urban	64	88.9644	No	0.670937	14.06	100	92.1875	0	1.5625	6.25	3.125	0	0	0	0	0	0	0
42003191800	Allegheny	0.6	Urban	144	256.624	No	0.495417	0	99.31	92.3611	0.694444	1.38889	5.55556	0.694444	2	0	100	1.38889	0	1.38889	72
42003191900	Allegheny	0.2	Urban	39	165.931	No	0.173077	0	100	87.1795	2.5641	5.12821	5.12821	2.5641	1	100	0	2.5641	2.5641	0	39
42003192000	Allegheny	0.5	Urban	107	203.345	No	0.352897	0	98.13	88.785	0	1.86916	9.34579	0.934579	1	100	0	0.934579	0.934579	0	107
42003202200	Allegheny	0.3	Urban	58	170.36	No	0.708621	0	100	79.3103	17.2414	0	3.44828	0	0	0	0	0	0	0	0
42003202300	Allegheny	1	Urban	74	76.0195	No	0.30554	0	98.65	83.7838	1.35135	6.75676	8.10811	0	2	50	50	2.7027	1.35135	1.35135	37
42003210700	Allegheny	0.3	Urban	39	139.691	No	0.473333	0	100	25.641	61.5385	2.5641	10.2564	0	0	0	0	0	0	0	0
42003220600	Allegheny	0.2	Urban	58	350.262	No	0.182241	0	98.28	39.6552	50	1.72414	8.62069	0	1	0	100	1.72414	0	1.72414	58
42003240600	Allegheny	0.5	Urban	45	95.1104	No	0.350667	0	100	86.6667	0	0	13.3333	4.44444	0	0	0	0	0	0	0
42003241200	Allegheny	0.3	Urban	14	53.1442	No	0.341429	0	100	100	0	0	0	0	2	0	100	14.2857	0	14.2857	7
42003250300	Allegheny	0.1	Urban	19	201.896	No	0.239474	0	100	26.3158	63.1579	0	10.5263	0	0	0	0	0	0	0	0
42003250700	Allegheny	0.2	Urban	29	134.048	No	0.277586	0	100	58.6207	27.5862	0	13.7931	0	1	100	0	3.44828	3.44828	0	29
42003250900	Allegheny	0.2	Urban	32	128.782	No	0.448437	0	96.88	75	12.5	6.25	6.25	0	0	0	0	0	0	0	0
42003260200	Allegheny	0.6	Urban	46	83.2622	No	0.633696	0	97.83	76.087	8.69565	6.52174	8.69565	0	0	0	0	0	0	0	0
42003260700	Allegheny	0.3	Urban	17	65.5326	Yes	1.08882	47.06	100	88.2353	5.88235	0	5.88235	0	0	0	0	0	0	0	0
42003260900	Allegheny	0.3	Urban	10	31.895	Yes	1.23	100	100	20	80	0	0	0	0	0	0	0	0	0	0
42003261200	Allegheny	0.4	Urban	23	56.3154	No	0.37087	4.35	100	78.2609	13.0435	0	8.69565	4.34783	1	100	0	4.34783	4.34783	0	23
42003261400	Allegheny	0.5	Urban	78	166.676	No	0.748333	0	98.72	35.8974	56.4103	2.5641	5.12821	1.28205	0	0	0	0	0	0	0
42003261500	Allegheny	0.4	Urban	36	80.2693	Yes	1.08028	80.56	100	41.6667	50	0	8.33333	0	0	0	0	0	0	0	0
42003262000	Allegheny	0.6	Urban	59	92.8102	No	0.422034	5.08	100	93.2203	3.38983	0	3.38983	0	0	0	0	0	0	0	0
42003270100	Allegheny	0.4	Urban	54	134.458	No	0.306667	0	98.15	81.4815	3.7037	0	14.8148	0	0	0	0	0	0	0	0
42003270300	Allegheny	0.2	Urban	56	239.983	No	0.402143	0	100	83.9286	7.14286	0	8.92857	1.78571	0	0	0	0	0	0	0
42003270400	Allegheny	0.2	Urban	12	78.5756	Yes	1	33.33	100	91.6667	8.33333	0	0	8.33333	0	0	0	0	0	0	0
42003270800	Allegheny	0.5	Urban	79	161.01	No	0.244304	0	97.47	86.0759	3.79747	1.26582	8.86076	0	1	100	0	1.26582	1.26582	0	79
42003271500	Allegheny	0.5	Urban	51	96.5673	No	0.799804	11.76	100	76.4706	15.6863	0	7.84314	0	0	0	0	0	0	0	0
42003281400	Allegheny	0.5	Urban	51	99.3923	No	0.843333	15.69	100	72.549	17.6471	0	9.80392	0	0	0	0	0	0	0	0
42003281500	Allegheny	0.2	Urban	46	193.062	No	0.482609	0	100	93.4783	2.17391	0	4.34783	0	0	0	0	0	0	0	0
42003290100	Allegheny	0.5	Urban	42	85.6854	No	0.315238	0	97.62	100	0	0	0	0	0	0	0	0	0	0	0
42003290200	Allegheny	0.6	Urban	91	162.109	No	0.261978	0	98.9	86.8132	1.0989	3.2967	8.79121	1.0989	2	100	0	2.1978	2.1978	0	45.5
42003290400	Allegheny	0.6	Urban	136	219.169	No	0.260074	0	99.26	91.1765	0.735294	2.20588	5.88235	0	1	0	100	0.735294	0	0.735294	136
42003300100	Allegheny	0.3	Urban	69	230.402	No	0.479275	0	98.55	62.3188	21.7391	4.34783	11.5942	0	0	0	0	0	0	0	0
42003310200	Allegheny	1	Urban	81	82.5318	Yes	1.23259	82.72	100	88.8889	0	0	11.1111	0	0	0	0	0	0	0	0
42003310300	Allegheny	0.8	Urban	4	5.05728	Yes	1.245	75	100	75	0	0	25	0	0	0	0	0	0	0	0
42003320400	Allegheny	0.3	Urban	32	97.1115	No	0.340313	0	93.75	100	0	0	0	0	1	100	0	3.125	3.125	0	32
42003320600	Allegheny	0.6	Urban	32	56.1712	No	0.70125	0	100	90.625	3.125	3.125	3.125	0	0	0	0	0	0	0	0
42003320700	Allegheny	0.5	Urban	39	76.7916	No	0.47282	0	100	89.7436	0	2.5641	7.69231	0	0	0	0	0	0	0	0
42003401100	Allegheny	5.1	Urban	0	0	Unknown	N/A	#VALUE!	#VALUE!	N/A	N/A	N/A	N/A	N/A	N/A	N/A	N/A	N/A	N/A	N/A	N/A
42003401200	Allegheny	1	Urban	0	0	Unknown	N/A	#VALUE!	#VALUE!	N/A	N/A	N/A	N/A	N/A	N/A	N/A	N/A	N/A	N/A	N/A	N/A
42003401300	Allegheny	1.3	Urban	0	0	Unknown	N/A	#VALUE!	#VALUE!	N/A	N/A	N/A	N/A	N/A	N/A	N/A	N/A	N/A	N/A	N/A	N/A
42003402000	Allegheny	0.5	Urban	43	84.067	No	0.60093	0	97.67	81.3953	2.32558	0	16.2791	0	0	0	0	0	0	0	0
42003403500	Allegheny	1.2	Urban	105	85.7231	No	0.353714	0	100	92.381	1.90476	0.952381	4.7619	0	2	50	50	1.90476	0.952381	0.952381	52.5
42003404000	Allegheny	2.3	Urban	20	8.79861	Yes	1.182	80	100	100	0	0	0	0	0	0	0	0	0	0	0
42003405000	Allegheny	9.3	Urban	31	3.31759	Yes	1.44065	77.42	100	80.6452	0	6.45161	12.9032	0	2	100	0	6.45161	6.45161	0	15.5
42003406000	Allegheny	12.9	Urban	25	1.93096	Yes	2.3624	100	100	96	0	0	4	0	0	0	0	0	0	0	0
42003407001	Allegheny	18.7	Urban	80	4.26684	Yes	1.64575	75	98.75	93.75	0	0	6.25	1.25	1	0	100	1.25	0	1.25	80
42003407002	Allegheny	10.1	Urban	58	5.73136	Yes	1.4919	84.48	96.55	96.5517	0	1.72414	1.72414	0	0	0	0	0	0	0	0
42003408001	Allegheny	10.1	Urban	43	4.2467	Yes	1.39163	69.77	100	83.7209	0	4.65116	11.6279	0	2	100	0	4.65116	4.65116	0	21.5
42003408002	Allegheny	4.5	Urban	38	8.43568	Yes	0.794737	36.84	97.37	89.4737	0	5.26316	5.26316	0	2	100	0	5.26316	5.26316	0	19
42003409000	Allegheny	17	Urban	27	1.59168	Yes	1.13963	40.74	88.89	81.4815	0	7.40741	11.1111	0	3	100	0	11.1111	11.1111	0	9
42003410000	Allegheny	0.9	Urban	2	2.24776	Yes	1.195	50	100	100	0	0	0	0	0	0	0	0	0	0	0
42003411000	Allegheny	15.5	Urban	44	2.84688	Yes	1.15636	65.91	100	93.1818	2.27273	2.27273	2.27273	0	2	50	0	4.54545	2.27273	0	22
42003412001	Allegheny	8.7	Urban	0	0	Unknown	N/A	#VALUE!	#VALUE!	N/A	N/A	N/A	N/A	N/A	N/A	N/A	N/A	N/A	N/A	N/A	N/A
42003412002	Allegheny	4.8	Urban	0	0	Unknown	N/A	#VALUE!	#VALUE!	N/A	N/A	N/A	N/A	N/A	N/A	N/A	N/A	N/A	N/A	N/A	N/A
42003413100	Allegheny	6.2	Urban	56	9.0933	No	0.813571	12.5	96.43	91.0714	1.78571	5.35714	1.78571	1.78571	1	100	0	1.78571	1.78571	0	56
42003413201	Allegheny	1.5	Urban	44	30.1622	No	0.663182	13.64	97.73	88.6364	0	4.54545	6.81818	0	3	66.6667	33.3333	6.81818	4.54545	2.27273	14.6667
42003413202	Allegheny	1.6	Urban	39	24.3618	No	0.635897	0	92.31	94.8718	0	0	5.12821	0	0	0	0	0	0	0	0
42003413300	Allegheny	2.2	Urban	86	38.8604	No	0.72593	12.79	95.35	95.3488	0	1.16279	3.48837	0	1	0	100	1.16279	0	1.16279	86
42003413400	Allegheny	1.7	Urban	55	32.3542	No	0.390909	1.82	98.18	94.5455	1.81818	0	3.63636	0	1	100	0	1.81818	1.81818	0	55
42003413500	Allegheny	3.4	Urban	81	24.0516	No	0.573457	8.64	97.53	83.9506	0	6.17284	9.87654	0	2	100	0	2.46914	2.46914	0	40.5
42003414101	Allegheny	3.7	Urban	36	9.68893	No	0.745278	27.78	100	91.6667	0	2.77778	5.55556	0	0	0	0	0	0	0	0
42003414102	Allegheny	7	Urban	68	9.70673	Yes	1.00824	51.47	97.06	88.2353	0	0	11.7647	0	2	100	0	2.94118	2.94118	0	34
42003414200	Allegheny	5.5	Urban	50	9.12914	Yes	1.5682	96	96	92	2	0	6	2	0	0	0	0	0	0	0
42003415001	Allegheny	12.6	Urban	56	4.45515	Yes	2.41321	100	92.86	89.2857	3.57143	3.57143	3.57143	0	0	0	0	0	0	0	0
42003415002	Allegheny	5	Urban	26	5.20159	Yes	2.44115	96.15	96.15	96.1538	0	0	3.84615	3.84615	0	0	0	0	0	0	0
42003416000	Allegheny	2.3	Urban	41	18.1984	Yes	0.934878	41.46	100	100	0	0	0	2.43902	0	0	0	0	0	0	0
42003417100	Allegheny	0.4	Urban	37	87.2257	Yes	1.05108	64.86	100	91.8919	0	0	8.10811	0	0	0	0	0	0	0	0
42003417200	Allegheny	0.5	Urban	25	49.0733	Yes	1.104	92	100	96	0	0	4	0	0	0	0	0	0	0	0
42003418000	Allegheny	0.5	Urban	36	77.8043	No	0.426389	0	100	94.4444	0	0	5.55556	0	1	100	0	2.77778	2.77778	0	36
42003419000	Allegheny	5.9	Urban	87	14.7941	Yes	0.927701	49.43	96.55	87.3563	1.14943	3.44828	8.04598	0	2	100	0	2.29885	2.29885	0	43.5
42003420000	Allegheny	0.3	Urban	18	60.7036	No	0.623889	0	100	88.8889	0	5.55556	5.55556	0	0	0	0	0	0	0	0
42003421100	Allegheny	3.4	Urban	38	11.2018	No	0.527895	0	100	78.9474	7.89474	0	13.1579	0	3	100	0	7.89474	7.89474	0	12.6667
42003421200	Allegheny	3.6	Urban	67	18.7626	No	0.694776	14.93	100	82.0896	4.47761	0	13.4328	1.49254	1	0	100	1.49254	0	1.49254	67
42003422000	Allegheny	7.9	Urban	0	0	Unknown	N/A	#VALUE!	#VALUE!	N/A	N/A	N/A	N/A	N/A	N/A	N/A	N/A	N/A	N/A	N/A	N/A
42003423000	Allegheny	0.4	Urban	19	53.0968	No	0.238421	0	100	78.9474	0	5.26316	15.7895	0	1	0	100	5.26316	0	5.26316	19
42003424000	Allegheny	0.5	Urban	22	41.4261	No	0.648182	0	95.45	90.9091	0	0	9.09091	4.54545	0	0	0	0	0	0	0
42003425000	Allegheny	0.7	Urban	12	16.4243	No	0.690833	8.33	100	100	0	0	0	0	0	0	0	0	0	0	0
42003426300	Allegheny	2	Urban	85	42.2146	Yes	0.960471	49.41	100	94.1176	0	1.17647	4.70588	0	1	100	0	1.17647	1.17647	0	85
42003426400	Allegheny	1.4	Urban	103	76.233	No	0.254951	0	100	90.2913	0.970874	1.94175	6.79612	0	3	66.6667	33.3333	2.91262	1.94175	0.970874	34.3333
42003426700	Allegheny	1.4	Urban	60	41.4482	No	0.5	0	98.33	93.3333	1.66667	0	5	1.66667	1	100	0	1.66667	1.66667	0	60
42003426800	Allegheny	2	Urban	63	31.5107	Yes	0.892222	41.27	98.41	90.4762	0	3.1746	6.34921	0	1	100	0	1.5873	1.5873	0	63
42003427000	Allegheny	0.6	Urban	38	61.3472	No	0.214474	0	100	92.1053	2.63158	2.63158	2.63158	0	1	0	100	2.63158	0	2.63158	38
42003427100	Allegheny	2.4	Urban	132	54.6417	Yes	0.996818	50	99.24	77.2727	9.84848	1.51515	11.3636	3.78788	0	0	0	0	0	0	0
42003427200	Allegheny	1.8	Urban	221	119.594	No	0.930317	31.67	98.64	87.3303	6.33484	0	6.33484	0	0	0	0	0	0	0	0
42003428100	Allegheny	0.4	Urban	30	84.862	No	0.633333	0	100	93.3333	0	0	6.66667	0	0	0	0	0	0	0	0
42003428200	Allegheny	1.7	Urban	46	26.9412	Yes	0.954348	60.87	100	89.1304	2.17391	0	8.69565	0	0	0	0	0	0	0	0
42003429100	Allegheny	2.3	Urban	71	31.5072	No	0.351972	1.41	98.59	94.3662	0	1.40845	4.22535	0	3	100	0	4.22535	4.22535	0	23.6667
42003429201	Allegheny	1.8	Urban	49	27.1242	Yes	0.816122	51.02	100	89.7959	0	4.08163	6.12245	2.04082	1	100	0	2.04082	2.04082	0	49
42003429202	Allegheny	1.7	Urban	49	29.2468	Yes	1.02	44.9	100	87.7551	2.04082	6.12245	4.08163	2.04082	0	0	0	0	0	0	0
42003429300	Allegheny	3.2	Urban	132	40.9387	No	0.559773	1.52	100	91.6667	0	1.51515	6.81818	0	2	50	50	1.51515	0.757576	0.757576	66
42003429400	Allegheny	1.4	Urban	63	45.8549	No	0.531746	11.11	96.83	90.4762	1.5873	0	7.93651	1.5873	1	100	0	1.5873	1.5873	0	63
42003429500	Allegheny	1.6	Urban	173	108.219	No	0.453353	2.31	97.69	93.6416	1.15607	0	5.20231	0.578035	0	0	0	0	0	0	0
42003429600	Allegheny	1.3	Urban	135	101.503	No	0.299111	0	100	86.6667	7.40741	0	5.92593	0	2	0	100	1.48148	0	1.48148	67.5
42003429700	Allegheny	1.2	Urban	34	28.0367	No	0.536176	0	100	88.2353	0	0	11.7647	0	1	100	0	2.94118	2.94118	0	34
42003430100	Allegheny	0.3	Urban	8	24.245	No	0.52375	0	100	62.5	0	0	37.5	0	0	0	0	0	0	0	0
42003430200	Allegheny	0.7	Urban	5	7.35578	No	0.226	0	100	80	0	0	20	0	1	100	0	20	20	0	5
42003431100	Allegheny	0.4	Urban	17	47.6403	No	0.208823	0	100	100	0	0	0	0	1	100	0	5.88235	5.88235	0	17
42003431400	Allegheny	0.3	Urban	7	26.3576	No	0.627143	0	100	100	0	0	0	0	0	0	0	0	0	0	0
42003431500	Allegheny	0.4	Urban	8	20.6969	No	0.35875	0	100	87.5	0	0	12.5	0	0	0	0	0	0	0	0
42003432300	Allegheny	0.3	Urban	32	93.5087	No	0.932813	15.63	93.75	84.375	9.375	3.125	3.125	9.375	0	0	0	0	0	0	0
42003432400	Allegheny	0.3	Urban	6	21.8621	Yes	0.995	33.33	100	66.6667	33.3333	0	0	0	0	0	0	0	0	0	0
42003434000	Allegheny	0.4	Urban	1	2.63894	Yes	1.25	100	100	100	0	0	0	0	0	0	0	0	0	0	0
42003435000	Allegheny	0.6	Urban	3	5.27575	Yes	1.57	100	100	100	0	0	0	0	0	0	0	0	0	0	0
42003437000	Allegheny	6.9	Urban	33	4.81185	Yes	1.44788	69.7	100	87.8788	3.0303	0	9.09091	0	3	100	0	9.09091	9.09091	0	11
42003439000	Allegheny	5.4	Urban	0	0	Unknown	N/A	#VALUE!	#VALUE!	N/A	N/A	N/A	N/A	N/A	N/A	N/A	N/A	N/A	N/A	N/A	N/A
42003445500	Allegheny	1	Urban	83	83.0514	No	0.284217	0	100	77.1084	9.63855	2.40964	10.8434	1.20482	1	100	0	1.20482	1.20482	0	83
42003446000	Allegheny	1.5	Urban	0	0	Unknown	N/A	#VALUE!	#VALUE!	N/A	N/A	N/A	N/A	N/A	N/A	N/A	N/A	N/A	N/A	N/A	N/A
42003447000	Allegheny	1.5	Urban	11	7.3261	Yes	1.05091	72.73	100	90.9091	9.09091	0	0	9.09091	0	0	0	0	0	0	0
42003448000	Allegheny	1	Urban	51	50.9844	No	0.315294	0	98.04	92.1569	3.92157	0	3.92157	0	1	100	0	1.96078	1.96078	0	51
42003449000	Allegheny	2.1	Urban	35	16.6868	Yes	1.30829	94.29	100	91.4286	2.85714	5.71429	0	0	0	0	0	0	0	0	0
42003450700	Allegheny	0.8	Urban	63	78.593	No	0.359206	0	98.41	80.9524	7.93651	0	11.1111	0	0	0	0	0	0	0	0
42003450800	Allegheny	0.5	Urban	106	201.187	No	0.332076	0	100	82.0755	12.2642	0.943396	4.71698	0.943396	1	100	0	0.943396	0.943396	0	106
42003451101	Allegheny	2.8	Urban	13	4.57031	Yes	1.32308	76.92	92.31	100	0	0	0	0	3	100	0	23.0769	23.0769	0	4.33333
42003451102	Allegheny	2.3	Urban	2	0.870272	No	0.55	0	100	100	0	0	0	0	0	0	0	0	0	0	0
42003451104	Allegheny	3	Urban	11	3.65417	Yes	1.76182	100	90.91	90.9091	0	0	9.09091	0	0	0	0	0	0	0	0
42003451105	Allegheny	3.7	Urban	4	1.06869	Yes	1.07	50	100	75	0	25	0	0	0	0	0	0	0	0	0
42003451300	Allegheny	12	Urban	73	6.06896	Yes	1.09863	87.67	100	100	0	0	0	0	3	100	0	4.10959	4.10959	0	24.3333
42003452000	Allegheny	32.3	Urban	52	1.61065	Yes	2.49596	88.46	98.08	98.0769	0	0	1.92308	0	0	0	0	0	0	0	0
42003453003	Allegheny	6	Urban	25	4.16099	Yes	1.384	92	100	88	0	0	12	0	0	0	0	0	0	0	0
42003453004	Allegheny	2.9	Urban	57	19.8783	Yes	1.11825	64.91	96.49	89.4737	1.75439	5.26316	3.50877	0	1	100	0	1.75439	1.75439	0	57
42003455000	Allegheny	0.5	Urban	23	48.9963	Yes	3.13261	100	100	91.3043	0	0	8.69565	0	0	0	0	0	0	0	0
42003456001	Allegheny	5.6	Urban	32	5.7656	Yes	2.23062	100	100	87.5	0	0	12.5	0	0	0	0	0	0	0	0
42003456003	Allegheny	12.3	Urban	41	3.3287	Yes	1.44951	60.98	97.56	82.9268	0	2.43902	14.6341	0	0	0	0	0	0	0	0
42003456004	Allegheny	2.5	Urban	51	20.2685	Yes	1.12196	78.43	98.04	88.2353	3.92157	3.92157	3.92157	0	1	100	0	1.96078	1.96078	0	51
42003457100	Allegheny	0.4	Urban	30	82.5199	No	0.316333	0	100	86.6667	0	3.33333	10	0	1	100	0	3.33333	3.33333	0	30
42003457200	Allegheny	0.7	Urban	95	129.715	No	0.402737	2.11	100	91.5789	3.15789	0	5.26316	0	0	0	0	0	0	0	0
42003458000	Allegheny	13.9	Urban	107	7.70926	Yes	1.36	71.96	98.13	91.5888	0.934579	1.86916	5.60748	0	3	100	0	2.80374	2.80374	0	35.6667
42003459101	Allegheny	2.4	Urban	17	7.07154	No	0.737647	29.41	100	88.2353	0	0	11.7647	0	0	0	0	0	0	0	0
42003459102	Allegheny	3.7	Urban	39	10.6268	Yes	1.01103	64.1	100	92.3077	0	7.69231	0	0	1	0	100	2.5641	0	2.5641	39
42003459201	Allegheny	8.8	Urban	92	10.4132	Yes	1.00533	51.09	97.83	85.8696	3.26087	1.08696	9.78261	0	6	83.3333	16.6667	6.52174	5.43478	1.08696	15.3333
42003459202	Allegheny	0.1	Urban	0	0	Unknown	N/A	#VALUE!	#VALUE!	N/A	N/A	N/A	N/A	N/A	N/A	N/A	N/A	N/A	N/A	N/A	N/A
42003460001	Allegheny	2.6	Urban	95	36.9243	Yes	0.859579	38.95	98.95	90.5263	0	0	9.47368	0	0	0	0	0	0	0	0
42003460002	Allegheny	2.9	Urban	31	10.6535	No	0.492903	0	100	96.7742	0	0	3.22581	0	4	25	75	12.9032	3.22581	9.67742	7.75
42003461000	Allegheny	1.5	Urban	24	15.6756	Yes	1.0275	41.67	100	95.8333	0	0	4.16667	0	0	0	0	0	0	0	0
42003462100	Allegheny	1.6	Urban	67	42.8665	No	0.880448	11.94	98.51	94.0299	0	0	5.97015	1.49254	0	0	0	0	0	0	0
42003462600	Allegheny	0.4	Urban	65	155.005	No	0.339692	0	98.46	92.3077	4.61538	0	3.07692	0	0	0	0	0	0	0	0
42003463900	Allegheny	0.4	Urban	67	172.013	No	0.330149	0	98.51	89.5522	2.98507	1.49254	5.97015	0	1	100	0	1.49254	1.49254	0	67
42003464300	Allegheny	0.4	Urban	0	0	Unknown	N/A	#VALUE!	#VALUE!	N/A	N/A	N/A	N/A	N/A	N/A	N/A	N/A	N/A	N/A	N/A	N/A
42003464400	Allegheny	0.7	Urban	64	95.9509	No	0.516875	0	96.88	89.0625	3.125	0	7.8125	0	1	100	0	1.5625	1.5625	0	64
42003465600	Allegheny	0.4	Urban	6	15.4416	No	0.311667	0	100	66.6667	16.6667	0	16.6667	0	3	100	0	50	50	0	2
42003465800	Allegheny	0.8	Urban	5	6.62819	Yes	0.798	60	100	100	0	0	0	0	0	0	0	0	0	0	0
42003468700	Allegheny	0.5	Urban	45	82.8477	No	0.306889	0	100	88.8889	6.66667	2.22222	2.22222	0	2	50	50	4.44444	2.22222	2.22222	22.5
42003468800	Allegheny	0.4	Urban	65	154.391	No	0.382	0	100	89.2308	1.53846	0	9.23077	0	0	0	0	0	0	0	0
42003468900	Allegheny	0.7	Urban	73	111.74	No	0.377123	0	100	94.5205	0	1.36986	4.10959	1.36986	0	0	0	0	0	0	0
42003469000	Allegheny	2.1	Urban	0	0	Unknown	N/A	#VALUE!	#VALUE!	N/A	N/A	N/A	N/A	N/A	N/A	N/A	N/A	N/A	N/A	N/A	N/A
42003470300	Allegheny	1.3	Urban	54	40.4709	No	0.495741	0	100	87.037	3.7037	0	9.25926	0	3	100	0	5.55556	5.55556	0	18
42003470400	Allegheny	0.7	Urban	39	56.0966	No	0.924103	25.64	100	97.4359	0	0	2.5641	2.5641	0	0	0	0	0	0	0
42003470501	Allegheny	0.4	Urban	42	96.3658	No	0.401905	0	100	100	0	0	0	0	0	0	0	0	0	0	0
42003470502	Allegheny	0.7	Urban	53	73.5924	No	0.403396	0	96.23	90.566	0	3.77358	5.66038	1.88679	1	100	0	1.88679	1.88679	0	53
42003470600	Allegheny	0.7	Urban	74	101.862	No	0.575811	0	100	97.2973	0	1.35135	1.35135	0	0	0	0	0	0	0	0
42003471000	Allegheny	0.3	Urban	13	45.8787	No	0.382308	0	100	100	0	0	0	0	0	0	0	0	0	0	0
42003472100	Allegheny	0.2	Urban	1	4.71005	No	0.34	0	100	100	0	0	0	0	1	0	100	100	0	100	1
42003472200	Allegheny	0.3	Urban	0	0	Unknown	N/A	#VALUE!	#VALUE!	N/A	N/A	N/A	N/A	N/A	N/A	N/A	N/A	N/A	N/A	N/A	N/A
42003472300	Allegheny	0.1	Urban	0	0	Unknown	N/A	#VALUE!	#VALUE!	N/A	N/A	N/A	N/A	N/A	N/A	N/A	N/A	N/A	N/A	N/A	N/A
42003472400	Allegheny	0.2	Urban	0	0	Unknown	N/A	#VALUE!	#VALUE!	N/A	N/A	N/A	N/A	N/A	N/A	N/A	N/A	N/A	N/A	N/A	N/A
42003473100	Allegheny	0.6	Urban	32	55.0609	No	0.340938	0	93.75	84.375	0	0	15.625	9.375	0	0	0	0	0	0	0
42003473200	Allegheny	0.3	Urban	37	131.31	No	0.195135	0	97.3	89.1892	0	5.40541	5.40541	0	2	50	50	5.40541	2.7027	2.7027	18.5
42003473300	Allegheny	1.3	Urban	55	43.2199	No	0.481636	0	98.18	89.0909	3.63636	5.45455	1.81818	0	1	0	100	1.81818	0	1.81818	55
42003473401	Allegheny	0.6	Urban	34	57.6396	No	0.298235	0	100	82.3529	2.94118	2.94118	11.7647	2.94118	3	0	100	8.82353	0	8.82353	11.3333
42003473402	Allegheny	0.7	Urban	60	87.6719	No	0.311	0	100	88.3333	0	0	11.6667	1.66667	0	0	0	0	0	0	0
42003473500	Allegheny	0.9	Urban	15	16.3072	No	0.714667	0	100	86.6667	6.66667	6.66667	0	0	1	100	0	6.66667	6.66667	0	15
42003473601	Allegheny	0.8	Urban	19	23.6846	No	0.312632	0	100	73.6842	15.7895	0	10.5263	0	2	50	50	10.5263	5.26316	5.26316	9.5
42003473602	Allegheny	0.9	Urban	49	51.7823	No	0.332041	0	100	91.8367	0	2.04082	6.12245	2.04082	2	50	50	4.08163	2.04082	2.04082	24.5
42003474101	Allegheny	1.6	Urban	0	0	Unknown	N/A	#VALUE!	#VALUE!	N/A	N/A	N/A	N/A	N/A	N/A	N/A	N/A	N/A	N/A	N/A	N/A
42003474102	Allegheny	1.8	Urban	0	0	Unknown	N/A	#VALUE!	#VALUE!	N/A	N/A	N/A	N/A	N/A	N/A	N/A	N/A	N/A	N/A	N/A	N/A
42003474201	Allegheny	1.3	Urban	0	0	Unknown	N/A	#VALUE!	#VALUE!	N/A	N/A	N/A	N/A	N/A	N/A	N/A	N/A	N/A	N/A	N/A	N/A
42003474202	Allegheny	3.4	Urban	0	0	Unknown	N/A	#VALUE!	#VALUE!	N/A	N/A	N/A	N/A	N/A	N/A	N/A	N/A	N/A	N/A	N/A	N/A
42003474203	Allegheny	1.7	Urban	0	0	Unknown	N/A	#VALUE!	#VALUE!	N/A	N/A	N/A	N/A	N/A	N/A	N/A	N/A	N/A	N/A	N/A	N/A
42003475101	Allegheny	1.2	Urban	106	87.7039	No	0.295849	0	98.11	91.5094	0.943396	0.943396	6.60377	0	2	100	0	1.88679	1.88679	0	53
42003475102	Allegheny	0.7	Urban	9	12.7614	No	0.471111	0	100	88.8889	0	0	11.1111	0	0	0	0	0	0	0	0
42003475200	Allegheny	1.8	Urban	35	19.202	No	0.525714	5.71	100	85.7143	2.85714	2.85714	8.57143	0	1	0	100	2.85714	0	2.85714	35
42003475301	Allegheny	1.3	Urban	100	76.4415	No	0.4964	15	100	86	6	1	7	0	2	100	0	2	2	0	50
42003475303	Allegheny	1.2	Urban	40	33.3664	Yes	1.20825	72.5	100	97.5	0	0	2.5	0	0	0	0	0	0	0	0
42003475304	Allegheny	1.6	Urban	50	30.3134	Yes	1.1106	56	98	78	2	4	16	0	0	0	0	0	0	0	0
42003475401	Allegheny	2.3	Urban	52	22.7646	No	0.462115	3.85	100	82.6923	0	0	17.3077	1.92308	4	100	0	7.69231	7.69231	0	13
42003475402	Allegheny	1.5	Urban	33	22.0953	Yes	1.32606	87.88	100	90.9091	0	3.0303	6.06061	0	0	0	0	0	0	0	0
42003476100	Allegheny	0.9	Urban	0	0	Unknown	N/A	#VALUE!	#VALUE!	N/A	N/A	N/A	N/A	N/A	N/A	N/A	N/A	N/A	N/A	N/A	N/A
42003476200	Allegheny	0.7	Urban	0	0	Unknown	N/A	#VALUE!	#VALUE!	N/A	N/A	N/A	N/A	N/A	N/A	N/A	N/A	N/A	N/A	N/A	N/A
42003477100	Allegheny	0.8	Urban	4	4.79383	No	0.59	0	100	75	0	0	25	0	2	100	0	50	50	0	2
42003477200	Allegheny	1.1	Urban	0	0	Unknown	N/A	#VALUE!	#VALUE!	N/A	N/A	N/A	N/A	N/A	N/A	N/A	N/A	N/A	N/A	N/A	N/A
42003477300	Allegheny	1.4	Urban	0	0	Unknown	N/A	#VALUE!	#VALUE!	N/A	N/A	N/A	N/A	N/A	N/A	N/A	N/A	N/A	N/A	N/A	N/A
42003478100	Allegheny	0.6	Urban	0	0	Unknown	N/A	#VALUE!	#VALUE!	N/A	N/A	N/A	N/A	N/A	N/A	N/A	N/A	N/A	N/A	N/A	N/A
42003478200	Allegheny	0.9	Urban	2	2.31693	No	0.27	0	100	100	0	0	0	0	1	0	100	50	0	50	2
42003479000	Allegheny	0.5	Urban	49	96.7965	No	0.919184	30.61	100	89.7959	0	4.08163	6.12245	0	0	0	0	0	0	0	0
42003480101	Allegheny	0.9	Urban	0	0	Unknown	N/A	#VALUE!	#VALUE!	N/A	N/A	N/A	N/A	N/A	N/A	N/A	N/A	N/A	N/A	N/A	N/A
42003480102	Allegheny	0.7	Urban	0	0	Unknown	N/A	#VALUE!	#VALUE!	N/A	N/A	N/A	N/A	N/A	N/A	N/A	N/A	N/A	N/A	N/A	N/A
42003480200	Allegheny	1.2	Urban	1	0.83795	No	0.54	0	100	100	0	0	0	0	0	0	0	0	0	0	0
42003480300	Allegheny	1.1	Urban	0	0	Unknown	N/A	#VALUE!	#VALUE!	N/A	N/A	N/A	N/A	N/A	N/A	N/A	N/A	N/A	N/A	N/A	N/A
42003480400	Allegheny	1.9	Urban	0	0	Unknown	N/A	#VALUE!	#VALUE!	N/A	N/A	N/A	N/A	N/A	N/A	N/A	N/A	N/A	N/A	N/A	N/A
42003481000	Allegheny	0.3	Urban	8	23.5619	No	0.515	0	100	100	0	0	0	0	0	0	0	0	0	0	0
42003482500	Allegheny	0.9	Urban	0	0	Unknown	N/A	#VALUE!	#VALUE!	N/A	N/A	N/A	N/A	N/A	N/A	N/A	N/A	N/A	N/A	N/A	N/A
42003483800	Allegheny	0.6	Urban	94	163.341	No	0.311277	0	100	42.5532	40.4255	1.06383	15.9574	1.06383	3	100	0	3.19149	3.19149	0	31.3333
42003484300	Allegheny	0.9	Urban	70	81.3928	No	0.466857	0	100	81.4286	7.14286	0	11.4286	1.42857	1	100	0	1.42857	1.42857	0	70
42003484500	Allegheny	1	Urban	97	100.135	No	0.418763	0	97.94	90.7216	0	0	9.27835	0	1	0	100	1.03093	0	1.03093	97
42003484600	Allegheny	0.5	Urban	43	91.7006	No	0.32186	0	100	93.0233	0	2.32558	4.65116	2.32558	0	0	0	0	0	0	0
42003485000	Allegheny	0.3	Urban	1	3.38213	Yes	1.03	100	100	100	0	0	0	0	0	0	0	0	0	0	0
42003486700	Allegheny	1	Urban	34	35.3312	No	0.682353	5.88	100	79.4118	14.7059	0	5.88235	0	0	0	0	0	0	0	0
42003486800	Allegheny	0.5	Urban	34	68.7258	No	0.845882	26.47	100	41.1765	44.1176	11.7647	2.94118	0	0	0	0	0	0	0	0
42003486900	Allegheny	0.4	Urban	33	91.4198	No	0.717879	6.06	100	45.4545	33.3333	3.0303	18.1818	0	0	0	0	0	0	0	0
42003487000	Allegheny	1	Urban	57	58.8731	Yes	1.45579	100	98.25	91.2281	0	1.75439	7.01754	1.75439	0	0	0	0	0	0	0
42003488100	Allegheny	0.7	Urban	60	91.6007	No	0.525833	0	100	76.6667	13.3333	0	10	0	0	0	0	0	0	0	0
42003488200	Allegheny	1.1	Urban	61	53.7917	No	0.666721	13.11	100	78.6885	16.3934	0	4.91803	0	1	100	0	1.63934	1.63934	0	61
42003488300	Allegheny	2.4	Urban	22	9.1722	Yes	0.842273	50	100	81.8182	0	0	18.1818	0	2	100	0	9.09091	9.09091	0	11
42003488400	Allegheny	1.4	Urban	104	72.303	No	0.489135	0	100	80.7692	5.76923	3.84615	9.61538	0	1	0	100	0.961538	0	0.961538	104
42003488500	Allegheny	3.7	Urban	36	9.73261	Yes	1.62472	97.22	100	86.1111	5.55556	2.77778	5.55556	0	1	100	0	2.77778	2.77778	0	36
42003488600	Allegheny	4.9	Urban	96	19.6369	Yes	0.881354	35.42	98.96	85.4167	5.20833	2.08333	7.29167	0	5	60	40	5.20833	3.125	2.08333	19.2
42003489001	Allegheny	1.4	Urban	0	0	Unknown	N/A	#VALUE!	#VALUE!	N/A	N/A	N/A	N/A	N/A	N/A	N/A	N/A	N/A	N/A	N/A	N/A
42003489002	Allegheny	1.3	Urban	0	0	Unknown	N/A	#VALUE!	#VALUE!	N/A	N/A	N/A	N/A	N/A	N/A	N/A	N/A	N/A	N/A	N/A	N/A
42003490002	Allegheny	3.2	Urban	0	0	Unknown	N/A	#VALUE!	#VALUE!	N/A	N/A	N/A	N/A	N/A	N/A	N/A	N/A	N/A	N/A	N/A	N/A
42003490003	Allegheny	3	Urban	0	0	Unknown	N/A	#VALUE!	#VALUE!	N/A	N/A	N/A	N/A	N/A	N/A	N/A	N/A	N/A	N/A	N/A	N/A
42003490004	Allegheny	3.1	Urban	0	0	Unknown	N/A	#VALUE!	#VALUE!	N/A	N/A	N/A	N/A	N/A	N/A	N/A	N/A	N/A	N/A	N/A	N/A
42003491101	Allegheny	6.4	Urban	0	0	Unknown	N/A	#VALUE!	#VALUE!	N/A	N/A	N/A	N/A	N/A	N/A	N/A	N/A	N/A	N/A	N/A	N/A
42003491200	Allegheny	4	Urban	0	0	Unknown	N/A	#VALUE!	#VALUE!	N/A	N/A	N/A	N/A	N/A	N/A	N/A	N/A	N/A	N/A	N/A	N/A
42003492700	Allegheny	1.5	Urban	52	34.4346	No	0.7275	0	100	76.9231	9.61538	0	13.4615	0	0	0	0	0	0	0	0
42003492800	Allegheny	0.6	Urban	71	111.955	No	0.216901	0	97.18	46.4789	38.0282	2.8169	12.6761	2.8169	3	33.3333	66.6667	4.22535	1.40845	2.8169	23.6667
42003492900	Allegheny	0.6	Urban	55	85.4205	No	0.418727	0	100	92.7273	1.81818	1.81818	3.63636	0	0	0	0	0	0	0	0
42003494000	Allegheny	0.3	Urban	31	90.515	No	0.223226	0	100	96.7742	3.22581	0	0	0	1	100	0	3.22581	3.22581	0	31
42003495000	Allegheny	18.9	Urban	71	3.74738	Yes	2.07732	83.1	100	88.7324	0	2.8169	8.4507	2.8169	0	0	0	0	0	0	0
42003496101	Allegheny	4.6	Urban	66	14.3902	Yes	2.87924	100	100	95.4545	0	0	4.54545	1.51515	0	0	0	0	0	0	0
42003496102	Allegheny	12.6	Urban	93	7.35192	Yes	1.62968	66.67	98.92	86.0215	4.30108	0	9.67742	0	1	100	0	1.07527	1.07527	0	93
42003496200	Allegheny	5.6	Urban	66	11.7901	Yes	2.08045	100	100	92.4242	0	1.51515	6.06061	3.0303	0	0	0	0	0	0	0
42003497000	Allegheny	4.8	Urban	0	0	Unknown	N/A	#VALUE!	#VALUE!	N/A	N/A	N/A	N/A	N/A	N/A	N/A	N/A	N/A	N/A	N/A	N/A
42003498000	Allegheny	1.4	Urban	0	0	Unknown	N/A	#VALUE!	#VALUE!	N/A	N/A	N/A	N/A	N/A	N/A	N/A	N/A	N/A	N/A	N/A	N/A
42003499300	Allegheny	0.8	Urban	44	55.3367	No	0.773864	18.18	100	88.6364	0	0	11.3636	2.27273	0	0	0	0	0	0	0
42003499400	Allegheny	0.8	Urban	83	105.535	No	0.387349	0	96.39	96.3855	0	0	3.61446	0	1	100	0	1.20482	1.20482	0	83
42003500300	Allegheny	1.1	Urban	1	0.880337	No	0.95	0	100	100	0	0	0	0	0	0	0	0	0	0	0
42003501000	Allegheny	0.5	Urban	0	0	Unknown	N/A	#VALUE!	#VALUE!	N/A	N/A	N/A	N/A	N/A	N/A	N/A	N/A	N/A	N/A	N/A	N/A
42003503002	Allegheny	2.1	Urban	177	85.1723	No	0.324407	0	98.31	89.8305	1.69492	0.564972	7.9096	1.12994	2	50	50	1.12994	0.564972	0.564972	88.5
42003504100	Allegheny	3.4	Urban	0	0	Unknown	N/A	#VALUE!	#VALUE!	N/A	N/A	N/A	N/A	N/A	N/A	N/A	N/A	N/A	N/A	N/A	N/A
42003507000	Allegheny	0.4	Urban	0	0	Unknown	N/A	#VALUE!	#VALUE!	N/A	N/A	N/A	N/A	N/A	N/A	N/A	N/A	N/A	N/A	N/A	N/A
42003508000	Allegheny	0.4	Urban	35	81.7741	No	0.827714	22.86	94.29	74.2857	11.4286	5.71429	8.57143	0	0	0	0	0	0	0	0
42003509400	Allegheny	1	Urban	165	170.177	No	0.520424	0	100	93.3333	3.63636	0.606061	2.42424	0	1	100	0	0.606061	0.606061	0	165
42003510000	Allegheny	0.4	Urban	0	0	Unknown	N/A	#VALUE!	#VALUE!	N/A	N/A	N/A	N/A	N/A	N/A	N/A	N/A	N/A	N/A	N/A	N/A
42003512000	Allegheny	0.5	Urban	0	0	Unknown	N/A	#VALUE!	#VALUE!	N/A	N/A	N/A	N/A	N/A	N/A	N/A	N/A	N/A	N/A	N/A	N/A
42003512800	Allegheny	0.8	Urban	0	0	Unknown	N/A	#VALUE!	#VALUE!	N/A	N/A	N/A	N/A	N/A	N/A	N/A	N/A	N/A	N/A	N/A	N/A
42003512900	Allegheny	0.2	Urban	0	0	Unknown	N/A	#VALUE!	#VALUE!	N/A	N/A	N/A	N/A	N/A	N/A	N/A	N/A	N/A	N/A	N/A	N/A
42003513800	Allegheny	0.6	Urban	80	142.047	Yes	1.05862	70	100	43.75	43.75	0	12.5	1.25	0	0	0	0	0	0	0
42003514000	Allegheny	0.4	Urban	20	45.7658	Yes	0.9665	45	100	35	65	0	0	10	0	0	0	0	0	0	0
42003515100	Allegheny	0.4	Urban	10	23.7243	No	0.53	0	100	90	10	0	0	0	0	0	0	0	0	0	0
42003515200	Allegheny	0.2	Urban	4	18.9574	No	0.435	0	100	100	0	0	0	0	0	0	0	0	0	0	0
42003515300	Allegheny	0.3	Urban	6	17.9192	No	0.106667	0	100	66.6667	16.6667	16.6667	0	0	1	100	0	16.6667	16.6667	0	6
42003515401	Allegheny	0.2	Urban	0	0	Unknown	N/A	#VALUE!	#VALUE!	N/A	N/A	N/A	N/A	N/A	N/A	N/A	N/A	N/A	N/A	N/A	N/A
42003516100	Allegheny	0.3	Urban	1	3.63013	No	0.56	0	100	100	0	0	0	0	0	0	0	0	0	0	0
42003516200	Allegheny	0.3	Urban	1	3.20524	No	0.66	0	100	100	0	0	0	0	0	0	0	0	0	0	0
42003517000	Allegheny	0.9	Urban	0	0	Unknown	N/A	#VALUE!	#VALUE!	N/A	N/A	N/A	N/A	N/A	N/A	N/A	N/A	N/A	N/A	N/A	N/A
42003518001	Allegheny	1	Urban	0	0	Unknown	N/A	#VALUE!	#VALUE!	N/A	N/A	N/A	N/A	N/A	N/A	N/A	N/A	N/A	N/A	N/A	N/A
42003519000	Allegheny	2.2	Urban	0	0	Unknown	N/A	#VALUE!	#VALUE!	N/A	N/A	N/A	N/A	N/A	N/A	N/A	N/A	N/A	N/A	N/A	N/A
42003520001	Allegheny	1.7	Urban	76	44.8725	No	0.372895	0	98.68	80.2632	5.26316	2.63158	11.8421	0	3	66.6667	33.3333	3.94737	2.63158	1.31579	25.3333
42003520002	Allegheny	1.1	Urban	60	57.079	No	0.807167	5	100	93.3333	6.66667	0	0	1.66667	0	0	0	0	0	0	0
42003521100	Allegheny	1.8	Urban	66	36.4129	No	0.770151	18.18	98.48	74.2424	9.09091	1.51515	15.1515	0	0	0	0	0	0	0	0
42003521200	Allegheny	2.8	Urban	56	19.7741	No	0.627857	5.36	96.43	83.9286	10.7143	0	5.35714	3.57143	5	80	0	8.92857	7.14286	0	11.2
42003521301	Allegheny	3	Urban	110	37.0045	No	0.691	4.55	99.09	86.3636	4.54545	1.81818	7.27273	1.81818	2	50	50	1.81818	0.909091	0.909091	55
42003521302	Allegheny	3.1	Urban	65	21.1286	No	0.734	23.08	98.46	83.0769	9.23077	0	7.69231	3.07692	0	0	0	0	0	0	0
42003521401	Allegheny	2.8	Urban	42	14.9147	Yes	0.875952	40.48	100	90.4762	2.38095	0	7.14286	2.38095	1	100	0	2.38095	2.38095	0	42
42003521402	Allegheny	2.2	Urban	27	12.2153	Yes	0.967407	40.74	100	92.5926	0	0	7.40741	0	0	0	0	0	0	0	0
42003521500	Allegheny	4.1	Urban	54	13.3091	No	0.547407	0	98.15	85.1852	0	1.85185	12.963	0	2	100	0	3.7037	3.7037	0	27
42003522000	Allegheny	0.5	Urban	87	172.242	No	0.338391	0	100	93.1034	2.29885	0	4.5977	1.14943	1	0	100	1.14943	0	1.14943	87
42003523100	Allegheny	2.6	Urban	121	46.0793	No	0.74595	25.62	99.17	30.5785	57.8512	2.47934	9.09091	0	0	0	0	0	0	0	0
42003523200	Allegheny	1.2	Urban	102	82.0348	No	0.512353	0	99.02	38.2353	42.1569	4.90196	14.7059	0	1	100	0	0.980392	0.980392	0	102
42003523300	Allegheny	1.4	Urban	93	67.5609	No	0.557312	0	97.85	82.7957	7.52688	2.15054	7.52688	2.15054	2	100	0	2.15054	2.15054	0	46.5
42003523400	Allegheny	1.3	Urban	124	98.6907	No	0.487339	3.23	97.58	64.5161	25.8065	0.806452	8.87097	0.806452	1	100	0	0.806452	0.806452	0	124
42003523501	Allegheny	1.8	Urban	81	45.7523	No	0.644074	13.58	100	77.7778	14.8148	1.23457	6.17284	1.23457	1	0	100	1.23457	0	1.23457	81
42003523502	Allegheny	1.8	Urban	51	28.0198	No	0.56451	13.73	100	86.2745	5.88235	1.96078	5.88235	0	1	100	0	1.96078	1.96078	0	51
42003523600	Allegheny	1.9	Urban	114	58.718	No	0.582895	8.77	96.49	85.0877	5.26316	0	9.64912	0.877193	1	100	0	0.877193	0.877193	0	114
42003523701	Allegheny	2.5	Urban	81	32.0312	Yes	1.00605	49.38	96.3	87.6543	4.93827	0	7.40741	0	0	0	0	0	0	0	0
42003523702	Allegheny	2.7	Urban	127	46.9888	No	0.635039	9.45	99.21	88.9764	6.29921	0	4.72441	1.5748	2	100	0	1.5748	1.5748	0	63.5
42003523800	Allegheny	1.9	Urban	99	53.4552	No	0.827475	24.24	96.97	87.8788	3.0303	2.0202	7.07071	1.0101	1	100	0	1.0101	1.0101	0	99
42003524000	Allegheny	0.5	Urban	47	93.0689	No	0.520638	0	100	85.1064	0	2.12766	12.766	2.12766	0	0	0	0	0	0	0
42003525100	Allegheny	0.5	Urban	20	38.0508	No	0.578	10	95	65	10	0	25	0	0	0	0	0	0	0	0
42003525200	Allegheny	0.4	Urban	81	186.199	No	0.304198	0	98.77	96.2963	0	0	3.7037	1.23457	2	50	50	2.46914	1.23457	1.23457	40.5
42003525300	Allegheny	0.6	Urban	28	44.5392	No	0.308214	0	100	96.4286	0	0	3.57143	0	1	100	0	3.57143	3.57143	0	28
42003526101	Allegheny	13.3	Urban	0	0	Unknown	N/A	#VALUE!	#VALUE!	N/A	N/A	N/A	N/A	N/A	N/A	N/A	N/A	N/A	N/A	N/A	N/A
42003526102	Allegheny	5.3	Urban	0	0	Unknown	N/A	#VALUE!	#VALUE!	N/A	N/A	N/A	N/A	N/A	N/A	N/A	N/A	N/A	N/A	N/A	N/A
42003526201	Allegheny	2.4	Urban	6	2.51259	No	0.166667	0	100	100	0	0	0	0	1	0	100	16.6667	0	16.6667	6
42003526202	Allegheny	4.4	Urban	3	0.684317	Yes	0.64	33.33	100	100	0	0	0	0	0	0	0	0	0	0	0
42003526301	Allegheny	1.7	Urban	2	1.19143	Yes	1.46	100	100	100	0	0	0	0	0	0	0	0	0	0	0
42003526302	Allegheny	1.5	Urban	2	1.29696	No	0.46	0	100	50	0	0	50	0	2	100	0	100	100	0	1
42003550900	Allegheny	0.4	Urban	39	102.143	No	0.263333	0	100	79.4872	17.9487	0	2.5641	2.5641	2	0	100	5.12821	0	5.12821	19.5
42003551200	Allegheny	0.5	Urban	78	154.447	No	0.333333	0	100	79.4872	10.2564	0	10.2564	0	0	0	0	0	0	0	0
42003551300	Allegheny	1.5	Urban	86	56.4734	No	0.456512	0	98.84	94.186	1.16279	1.16279	3.48837	0	1	100	0	1.16279	1.16279	0	86
42003551900	Allegheny	0.7	Urban	36	51.4774	No	0.4075	0	100	66.6667	30.5556	0	2.77778	0	2	100	0	5.55556	5.55556	0	18
42003552000	Allegheny	0.2	Urban	39	157.958	No	0.505641	0	92.31	79.4872	15.3846	0	5.12821	2.5641	0	0	0	0	0	0	0
42003552100	Allegheny	0.3	Urban	18	67.3134	No	0.390556	0	100	16.6667	61.1111	5.55556	16.6667	0	0	0	0	0	0	0	0
42003552200	Allegheny	0.3	Urban	43	138.427	No	0.66	0	100	86.0465	2.32558	4.65116	6.97674	0	0	0	0	0	0	0	0
42003552300	Allegheny	0.3	Urban	55	171.423	No	0.366546	0	100	58.1818	32.7273	0	9.09091	0	0	0	0	0	0	0	0
42003552400	Allegheny	0.8	Urban	115	145.658	No	0.390348	0	97.39	93.0435	0	0	6.95652	0	2	50	50	1.73913	0.869565	0.869565	57.5
42003560400	Allegheny	0.2	Urban	3	15.2022	No	0.233333	0	100	33.3333	66.6667	0	0	0	1	100	0	33.3333	33.3333	0	3
42003560500	Allegheny	0.2	Urban	2	11.148	No	0.47	0	100	100	0	0	0	0	0	0	0	0	0	0	0
42003560600	Allegheny	0.1	Urban	4	27.6782	No	0.4475	0	100	50	50	0	0	0	1	100	0	25	25	0	4
42003561000	Allegheny	0.2	Urban	2	9.0821	No	0.805	0	100	100	0	0	0	0	0	0	0	0	0	0	0
42003561100	Allegheny	0.2	Urban	3	18.7437	No	0.443333	0	100	66.6667	33.3333	0	0	0	0	0	0	0	0	0	0
42003561200	Allegheny	0.2	Urban	6	39.1019	No	0.266667	0	100	50	33.3333	0	16.6667	0	0	0	0	0	0	0	0
42003561400	Allegheny	0.7	Urban	15	21.3361	No	0.712667	0	93.33	0	80	0	20	0	0	0	0	0	0	0	0
42003561500	Allegheny	0.5	Urban	9	18.2512	No	0.832222	0	100	22.2222	66.6667	11.1111	0	0	0	0	0	0	0	0	0
42003561600	Allegheny	0.6	Urban	42	69.2698	No	0.771667	4.76	100	85.7143	7.14286	2.38095	4.7619	0	0	0	0	0	0	0	0
42003561700	Allegheny	0.4	Urban	24	57.7852	No	0.811667	4.17	100	75	12.5	0	12.5	0	0	0	0	0	0	0	0
42003561900	Allegheny	0.5	Urban	74	153.293	Yes	0.981622	50	98.65	8.10811	81.0811	2.7027	8.10811	0	0	0	0	0	0	0	0
42003562000	Allegheny	0.2	Urban	22	97.0795	No	0.156818	0	100	31.8182	63.6364	0	4.54545	0	1	100	0	4.54545	4.54545	0	22
42003562300	Allegheny	1.2	Urban	69	57.3484	No	0.321014	0	100	63.7681	30.4348	1.44928	4.34783	0	2	50	50	2.89855	1.44928	1.44928	34.5
42003562400	Allegheny	0.7	Urban	75	102.87	No	0.559333	0	100	40	46.6667	6.66667	6.66667	1.33333	0	0	0	0	0	0	0
42003562500	Allegheny	0.8	Urban	63	80.4061	No	0.645397	7.94	100	77.7778	9.52381	3.1746	9.52381	0	0	0	0	0	0	0	0
42003562600	Allegheny	0.8	Urban	57	70.2402	Yes	1.04053	56.14	100	82.4561	10.5263	0	7.01754	0	0	0	0	0	0	0	0
42003562700	Allegheny	0.4	Urban	10	28.4496	No	0.131	0	100	80	20	0	0	0	3	66.6667	33.3333	30	20	10	3.33333
42003562800	Allegheny	0.7	Urban	54	78.7519	No	0.335926	0	100	90.7407	7.40741	0	1.85185	0	0	0	0	0	0	0	0
42003562900	Allegheny	2.6	Urban	83	32.1921	No	0.747349	22.89	100	78.3133	15.6627	0	6.0241	1.20482	0	0	0	0	0	0	0
42003563000	Allegheny	1.5	Urban	50	32.8531	No	0.713	0	100	52	34	4	10	0	0	0	0	0	0	0	0
42003563100	Allegheny	1	Urban	70	66.7125	No	0.320429	0	100	92.8571	0	0	7.14286	0	3	66.6667	33.3333	4.28571	2.85714	1.42857	23.3333
42003563200	Allegheny	0.4	Urban	72	201.386	No	0.20375	0	100	80.5556	12.5	1.38889	5.55556	0	1	100	0	1.38889	1.38889	0	72
42003563300	Allegheny	9.8	Urban	0	0	Unknown	N/A	#VALUE!	#VALUE!	N/A	N/A	N/A	N/A	N/A	N/A	N/A	N/A	N/A	N/A	N/A	N/A
42003563800	Allegheny	5.9	Urban	52	8.81439	Yes	1.29019	51.92	98.08	78.8462	3.84615	1.92308	15.3846	3.84615	0	0	0	0	0	0	0
42003563900	Allegheny	0.7	Urban	0	0	Unknown	N/A	#VALUE!	#VALUE!	N/A	N/A	N/A	N/A	N/A	N/A	N/A	N/A	N/A	N/A	N/A	N/A
42003564000	Allegheny	16.5	Urban	74	4.48266	Yes	1.27662	55.41	98.65	94.5946	0	0	5.40541	1.35135	2	100	0	2.7027	2.7027	0	37
42003564100	Allegheny	1	Urban	0	0	Unknown	N/A	#VALUE!	#VALUE!	N/A	N/A	N/A	N/A	N/A	N/A	N/A	N/A	N/A	N/A	N/A	N/A
42003564200	Allegheny	5.4	Urban	63	11.6188	Yes	1.25032	57.14	98.41	85.7143	6.34921	0	7.93651	1.5873	1	100	0	1.5873	1.5873	0	63
42003564400	Allegheny	5.3	Urban	15	2.84103	No	0.821333	26.67	100	100	0	0	0	0	2	100	0	13.3333	13.3333	0	7.5
42003564500	Allegheny	6.3	Urban	0	0	Unknown	N/A	#VALUE!	#VALUE!	N/A	N/A	N/A	N/A	N/A	N/A	N/A	N/A	N/A	N/A	N/A	N/A
42003980000	Allegheny	0.2	Urban	1	4.06442	No	0.37	0	100	100	0	0	0	0	0	0	0	0	0	0	0
42003980100	Allegheny	0.6	Urban	13	23.3675	No	0.56	0	100	7.69231	76.9231	7.69231	7.69231	0	0	0	0	0	0	0	0
42003980300	Allegheny	0.5	Urban	0	0	Unknown	N/A	#VALUE!	#VALUE!	N/A	N/A	N/A	N/A	N/A	N/A	N/A	N/A	N/A	N/A	N/A	N/A
42003980400	Allegheny	0.4	Urban	0	0	Unknown	N/A	#VALUE!	#VALUE!	N/A	N/A	N/A	N/A	N/A	N/A	N/A	N/A	N/A	N/A	N/A	N/A
42003980500	Allegheny	0.6	Urban	0	0	Unknown	N/A	#VALUE!	#VALUE!	N/A	N/A	N/A	N/A	N/A	N/A	N/A	N/A	N/A	N/A	N/A	N/A
42003980600	Allegheny	0.4	Urban	0	0	Unknown	N/A	#VALUE!	#VALUE!	N/A	N/A	N/A	N/A	N/A	N/A	N/A	N/A	N/A	N/A	N/A	N/A
42003980700	Allegheny	0.2	Urban	1	4.59944	No	0.33	0	100	0	100	0	0	0	0	0	0	0	0	0	0
42003980800	Allegheny	0.2	Unkno	0	0	Unknown	N/A	#VALUE!	#VALUE!	N/A	N/A	N/A	N/A	N/A	N/A	N/A	N/A	N/A	N/A	N/A	N/A
42003980900	Allegheny	0.6	Urban	0	0	Unknown	N/A	#VALUE!	#VALUE!	N/A	N/A	N/A	N/A	N/A	N/A	N/A	N/A	N/A	N/A	N/A	N/A
42003981000	Allegheny	0.5	Urban	0	0	Unknown	N/A	#VALUE!	#VALUE!	N/A	N/A	N/A	N/A	N/A	N/A	N/A	N/A	N/A	N/A	N/A	N/A
42003981100	Allegheny	0.3	Urban	1	2.9538	No	0.74	0	100	100	0	0	0	0	0	0	0	0	0	0	0
42003981200	Allegheny	0.2	Unkno	2	11.2399	No	0.49	0	100	0	0	0	100	0	0	0	0	0	0	0	0
42003981800	Allegheny	0.6	Urban	2	3.13429	Yes	0.905	50	100	50	50	0	0	0	0	0	0	0	0	0	0
42003982200	Allegheny	0.2	Urban	7	35.8531	No	0.26	0	100	100	0	0	0	0	1	0	100	14.2857	0	14.2857	7
42005950100	Armstrong	102.3	Rural	103	1.00655	Yes	4.3968	98.06	100	94.1748	0	0	5.82524	1.94175	0	0	0	0	0	0	0
42005950200	Armstrong	56.8	Urban	54	0.950222	Yes	6.1337	100	100	100	0	0	0	0	0	0	0	0	0	0	0
42005950300	Armstrong	57.4	Urban	71	1.23668	Yes	3.65225	100	100	91.5493	0	0	8.4507	0	0	0	0	0	0	0	0
42005950400	Armstrong	26.8	Urban	42	1.56899	Yes	5.28833	100	100	95.2381	0	2.38095	2.38095	2.38095	0	0	0	0	0	0	0
42005950500	Armstrong	31.4	Urban	117	3.73083	Yes	2.68197	86.32	98.29	91.453	0	2.5641	5.98291	0.854701	4	75	25	3.4188	2.5641	0.854701	29.25
42005950600	Armstrong	51.2	Urban	50	0.977044	Yes	3.474	70	100	98	0	0	2	0	0	0	0	0	0	0	0
42005950700	Armstrong	49.9	Urban	41	0.822164	Yes	3.3278	97.56	100	90.2439	0	0	9.7561	0	1	100	0	2.43902	2.43902	0	41
42005950800	Armstrong	67.4	Urban	68	1.00817	Yes	4.70794	100	100	94.1176	1.47059	1.47059	2.94118	0	0	0	0	0	0	0	0
42005950900	Armstrong	16.8	Urban	102	6.08529	Yes	1.25343	67.65	98.04	97.0588	0	0.980392	1.96078	0.980392	0	0	0	0	0	0	0
42005951000	Armstrong	0.6	Urban	73	113.25	No	0.290274	0	97.26	86.3014	9.58904	1.36986	2.73973	0	2	100	0	2.73973	2.73973	0	36.5
42005951100	Armstrong	1	Urban	111	111.407	No	0.43036	9.91	99.1	97.2973	0	0.900901	1.8018	0	4	75	25	3.6036	2.7027	0.900901	27.75
42005951200	Armstrong	52.7	Urban	106	2.0131	Yes	3.02736	84.91	100	95.283	0	0	4.71698	0	0	0	0	0	0	0	0
42005951300	Armstrong	16.4	Urban	40	2.43171	Yes	2.679	85	97.5	90	0	0	10	0	0	0	0	0	0	0	0
42005951400	Armstrong	14	Urban	73	5.20061	Yes	1.73589	60.27	97.26	95.8904	0	0	4.10959	0	0	0	0	0	0	0	0
42005951500	Armstrong	0.8	Urban	59	69.5189	No	0.274915	0	96.61	93.2203	1.69492	0	5.08475	3.38983	2	50	50	3.38983	1.69492	1.69492	29.5
42005951600	Armstrong	40.7	Urban	62	1.52431	Yes	3.2921	93.55	100	100	0	0	0	0	0	0	0	0	0	0	0
42005951700	Armstrong	65.2	Urban	51	0.781786	Yes	4.85882	100	100	90.1961	0	5.88235	3.92157	0	0	0	0	0	0	0	0
42005951800	Armstrong	0.4	Urban	71	161.61	No	0.210141	0	100	94.3662	0	2.8169	2.8169	2.8169	3	33.3333	66.6667	4.22535	1.40845	2.8169	23.6667
42005951900	Armstrong	1.3	Urban	50	39.375	Yes	2.3104	100	100	94	0	0	6	0	0	0	0	0	0	0	0
42007600601	Beaver	22.1	Urban	38	1.72305	Yes	4.94184	100	100	84.2105	0	2.63158	13.1579	2.63158	0	0	0	0	0	0	0
42007600602	Beaver	29.7	Urban	40	1.34731	Yes	3.018	100	100	90	0	2.5	7.5	0	0	0	0	0	0	0	0
42007600700	Beaver	15.7	Urban	104	6.6283	Yes	1.0074	51.92	100	89.4231	1.92308	0	8.65385	0	5	100	0	4.80769	4.80769	0	20.8
42007601000	Beaver	1.9	Urban	42	22.5098	No	0.925238	23.81	100	90.4762	0	2.38095	7.14286	0	0	0	0	0	0	0	0
42007601100	Beaver	0.7	Urban	65	87.4433	No	0.462769	12.31	100	84.6154	6.15385	1.53846	7.69231	1.53846	1	0	100	1.53846	0	1.53846	65
42007601200	Beaver	1	Urban	120	126.176	No	0.324417	0	100	75	20.8333	0	4.16667	0	3	33.3333	66.6667	2.5	0.833333	1.66667	40
42007601300	Beaver	0.4	Urban	52	119.984	No	0.322115	0	100	80.7692	11.5385	1.92308	5.76923	0	0	0	0	0	0	0	0
42007601400	Beaver	0.6	Urban	104	188.211	No	0.338462	0	98.08	80.7692	8.65385	0	10.5769	0	1	0	100	0.961538	0	0.961538	104
42007601600	Beaver	0.7	Urban	47	64.6959	Yes	1.01766	57.45	97.87	87.234	2.12766	0	10.6383	0	0	0	0	0	0	0	0
42007601700	Beaver	10	Urban	63	6.31511	Yes	1.78254	92.06	100	93.6508	1.5873	0	4.7619	0	0	0	0	0	0	0	0
42007601800	Beaver	32.7	Urban	159	4.86351	Yes	2.79478	100	99.37	90.566	0	0.628931	8.80503	0.628931	0	0	0	0	0	0	0
42007602100	Beaver	0.6	Urban	83	141.127	No	0.313132	0	100	77.1084	8.43373	2.40964	12.0482	0	3	100	0	3.61446	3.61446	0	27.6667
42007602300	Beaver	0.5	Urban	56	120.614	No	0.859821	1.79	100	92.8571	3.57143	3.57143	0	0	0	0	0	0	0	0	0
42007602400	Beaver	0.5	Urban	26	57.5096	No	0.686154	0	92.31	84.6154	0	0	15.3846	3.84615	0	0	0	0	0	0	0
42007602500	Beaver	0.9	Urban	71	77.6646	No	0.370282	0	100	92.9577	0	1.40845	5.6338	1.40845	1	100	0	1.40845	1.40845	0	71
42007602601	Beaver	14	Urban	29	2.0726	Yes	3.63483	100	100	86.2069	0	0	13.7931	0	0	0	0	0	0	0	0
42007602602	Beaver	5.4	Urban	45	8.31458	Yes	1.27111	82.22	100	84.4444	8.88889	0	6.66667	0	0	0	0	0	0	0	0
42007602701	Beaver	10.1	Urban	24	2.36806	Yes	2.62708	95.83	100	91.6667	4.16667	0	4.16667	0	0	0	0	0	0	0	0
42007602702	Beaver	23.4	Urban	0	0	Unknown	N/A	#VALUE!	#VALUE!	N/A	N/A	N/A	N/A	N/A	N/A	N/A	N/A	N/A	N/A	N/A	N/A
42007602800	Beaver	1.8	Urban	87	48.0922	No	0.502644	18.39	100	78.1609	12.6437	0	9.1954	4.5977	1	100	0	1.14943	1.14943	0	87
42007602900	Beaver	28.7	Urban	14	0.488513	Yes	3.74786	100	100	92.8571	0	7.14286	0	0	0	0	0	0	0	0	0
42007603000	Beaver	18.8	Urban	51	2.70752	Yes	2.15706	90.2	100	98.0392	0	0	1.96078	0	1	100	0	1.96078	1.96078	0	51
42007603202	Beaver	11	Urban	91	8.25746	Yes	1.62275	93.41	100	94.5055	0	1.0989	4.3956	0	0	0	0	0	0	0	0
42007603300	Beaver	1.4	Urban	119	87.7429	No	0.826303	26.89	98.32	92.437	0	1.68067	5.88235	0	0	0	0	0	0	0	0
42007603400	Beaver	0.7	Urban	40	59.6295	No	0.29625	0	97.5	90	5	2.5	2.5	0	1	100	0	2.5	2.5	0	40
42007603500	Beaver	0.6	Urban	35	57.9627	Yes	1.46429	100	100	91.4286	2.85714	2.85714	2.85714	0	0	0	0	0	0	0	0
42007603600	Beaver	1.3	Urban	71	55.6298	No	0.317746	0	98.59	95.7746	0	1.40845	2.8169	1.40845	1	100	0	1.40845	1.40845	0	71
42007603700	Beaver	2.3	Urban	126	55.7349	No	0.644048	3.97	100	94.4444	0.793651	2.38095	2.38095	0.793651	2	100	0	1.5873	1.5873	0	63
42007603801	Beaver	4.1	Urban	0	0	Unknown	N/A	#VALUE!	#VALUE!	N/A	N/A	N/A	N/A	N/A	N/A	N/A	N/A	N/A	N/A	N/A	N/A
42007603802	Beaver	3.9	Urban	0	0	Unknown	N/A	#VALUE!	#VALUE!	N/A	N/A	N/A	N/A	N/A	N/A	N/A	N/A	N/A	N/A	N/A	N/A
42007603803	Beaver	9.9	Urban	0	0	Unknown	N/A	#VALUE!	#VALUE!	N/A	N/A	N/A	N/A	N/A	N/A	N/A	N/A	N/A	N/A	N/A	N/A
42007603900	Beaver	2.9	Urban	82	28.1861	Yes	1.12256	64.63	100	91.4634	0	1.21951	7.31707	0	0	0	0	0	0	0	0
42007604000	Beaver	0.5	Urban	59	124.537	No	0.598983	1.69	100	93.2203	3.38983	0	3.38983	0	0	0	0	0	0	0	0
42007604100	Beaver	0.6	Urban	56	99.3952	No	0.396964	0	100	76.7857	7.14286	7.14286	8.92857	1.78571	0	0	0	0	0	0	0
42007604200	Beaver	0.4	Urban	50	111.341	No	0.2758	0	98	88	6	2	4	0	2	100	0	4	4	0	25
42007604500	Beaver	0.8	Urban	85	100.386	No	0.484118	0	95.29	14.1176	74.1176	5.88235	5.88235	0	0	0	0	0	0	0	0
42007604600	Beaver	1	Urban	102	106.561	No	0.480098	0	100	92.1569	5.88235	0	1.96078	0.980392	1	100	0	0.980392	0.980392	0	102
42007604700	Beaver	0.3	Urban	54	189.121	No	0.259259	0	100	83.3333	5.55556	0	11.1111	0	4	50	50	7.40741	3.7037	3.7037	13.5
42007604800	Beaver	3.9	Urban	101	25.8021	Yes	0.841782	45.54	99.01	92.0792	1.9802	0	5.94059	0	1	100	0	0.990099	0.990099	0	101
42007604901	Beaver	9.7	Urban	78	8.07616	Yes	0.861026	33.33	98.72	85.8974	7.69231	0	6.41026	1.28205	0	0	0	0	0	0	0
42007604902	Beaver	3.5	Urban	104	29.6218	Yes	0.897308	40.38	98.08	90.3846	0.961538	0.961538	7.69231	0	1	100	0	0.961538	0.961538	0	104
42007605001	Beaver	23.2	Urban	21	0.905989	Yes	3.6219	100	95.24	95.2381	0	4.7619	0	0	0	0	0	0	0	0	0
42007605002	Beaver	45.1	Urban	46	1.01906	Yes	7.24261	100	97.83	97.8261	0	0	2.17391	0	0	0	0	0	0	0	0
42007605100	Beaver	27.9	Urban	85	3.04243	Yes	1.64059	49.41	100	98.8235	0	0	1.17647	0	2	100	0	2.35294	2.35294	0	42.5
42007605200	Beaver	1.5	Urban	40	26.805	No	0.79125	25	100	82.5	10	0	7.5	0	0	0	0	0	0	0	0
42007605300	Beaver	18.8	Urban	6	0.31953	Yes	3.05667	100	100	100	0	0	0	0	0	0	0	0	0	0	0
42007605400	Beaver	1.6	Urban	57	36.0773	No	0.462807	3.51	100	85.9649	7.01754	1.75439	5.26316	1.75439	2	50	50	3.50877	1.75439	1.75439	28.5
42007605500	Beaver	10.5	Urban	104	9.91402	No	0.632981	16.35	98.08	89.4231	4.80769	0	5.76923	1.92308	3	100	0	2.88462	2.88462	0	34.6667
42007605600	Beaver	4.3	Urban	55	12.9385	Yes	1.06091	45.45	98.18	89.0909	0	1.81818	9.09091	0	0	0	0	0	0	0	0
42007605700	Beaver	2.1	Urban	40	19.01	No	0.53175	0	100	75	12.5	0	12.5	2.5	1	0	100	2.5	0	2.5	40
42007605800	Beaver	21.1	Urban	144	6.8282	Yes	1.74868	75.69	100	93.0556	1.38889	0.694444	4.86111	0	0	0	0	0	0	0	0
42009960100	Bedford	50.1	Rural	107	2.13383	Yes	1.61336	42.06	100	93.4579	0	0	6.54206	0	2	0	100	1.86916	0	1.86916	53.5
42009960200	Bedford	74.3	Urban	123	1.65557	Yes	4.4387	100	99.19	95.935	0	0	4.06504	0.813008	0	0	0	0	0	0	0
42009960300	Bedford	63.8	Urban	98	1.535	Yes	2.78959	85.71	100	92.8571	0	0	7.14286	1.02041	1	0	100	1.02041	0	1.02041	98
42009960400	Bedford	87.4	Urban	76	0.869307	Yes	4.13013	100	98.68	97.3684	1.31579	0	1.31579	1.31579	1	0	100	1.31579	0	1.31579	76
42009960500	Bedford	98.6	Rural	105	1.06509	Yes	5.92067	100	100	96.1905	0	0.952381	2.85714	0	0	0	0	0	0	0	0
42009960600	Bedford	39.2	Urban	199	5.07429	Yes	1.35523	45.23	98.99	96.4824	1.00503	0	2.51256	0.502513	3	33.3333	66.6667	1.50754	0.502513	1.00503	66.3333
42009960700	Bedford	1.1	Urban	130	119.807	No	0.289461	0	100	96.1538	0	1.53846	2.30769	0.769231	3	33.3333	66.6667	2.30769	0.769231	1.53846	43.3333
42009960800	Bedford	68.1	Urban	182	2.67351	Yes	2.45874	71.43	99.45	96.1538	0.549451	1.0989	2.1978	0	2	50	50	1.0989	0.549451	0.549451	91
42009960900	Bedford	143.1	Urban	107	0.747831	Yes	6.33607	100	100	95.3271	0	0.934579	3.73832	0	0	0	0	0	0	0	0
42009961000	Bedford	271.6	Rural	171	0.629635	Yes	6.7269	85.96	99.42	97.6608	0	0.584795	1.75439	0.584795	1	100	0	0.584795	0.584795	0	171
42009961100	Bedford	115	Urban	119	1.03514	Yes	3.68059	78.99	97.48	95.7983	0	0.840336	3.36134	0	1	0	100	0.840336	0	0.840336	119
42011000100	Berks	0.3	Urban	123	394.331	No	0.106504	0	99.19	65.8537	11.3821	1.62602	21.1382	18.6992	6	33.3333	66.6667	4.87805	1.62602	3.25203	20.5
42011000200	Berks	0.7	Urban	83	110.712	No	0.27759	0	100	80.7229	7.22892	2.40964	9.63855	8.43373	1	0	100	1.20482	0	1.20482	83
42011000300	Berks	0.6	Urban	24	39.6298	No	0.51875	16.67	100	70.8333	0	8.33333	20.8333	12.5	0	0	0	0	0	0	0
42011000400	Berks	0.7	Urban	47	69.1726	No	0.4	0	95.74	61.7021	10.6383	4.25532	23.4043	17.0213	1	0	100	2.12766	0	2.12766	47
42011000500	Berks	0.5	Urban	57	120.551	No	0.500351	0	98.25	71.9298	5.26316	1.75439	21.0526	14.0351	0	0	0	0	0	0	0
42011000600	Berks	0.6	Urban	24	42.1628	No	0.504167	0	95.83	79.1667	12.5	0	8.33333	8.33333	2	100	0	8.33333	8.33333	0	12
42011000700	Berks	0.3	Urban	32	104.262	No	0.320937	0	100	84.375	0	0	15.625	9.375	0	0	0	0	0	0	0
42011000800	Berks	0.1	Urban	46	393.705	No	0.194348	0	100	80.4348	2.17391	2.17391	15.2174	10.8696	1	0	100	2.17391	0	2.17391	46
42011000900	Berks	0.2	Urban	28	154.597	No	0.265714	0	100	60.7143	21.4286	0	17.8571	10.7143	0	0	0	0	0	0	0
42011001000	Berks	0.1	Urban	28	282.572	No	0.416071	0	96.43	39.2857	25	3.57143	32.1429	32.1429	0	0	0	0	0	0	0
42011001100	Berks	0.3	Urban	46	148.013	No	0.581304	0	97.83	56.5217	15.2174	0	28.2609	19.5652	0	0	0	0	0	0	0
42011001200	Berks	0.1	Urban	23	381.85	No	0.468696	0	100	34.7826	39.1304	0	26.087	17.3913	0	0	0	0	0	0	0
42011001300	Berks	0.2	Urban	47	205.307	No	0.157447	0	100	55.3191	23.4043	0	21.2766	14.8936	2	50	50	4.25532	2.12766	2.12766	23.5
42011001400	Berks	0.1	Urban	32	222.851	No	0.323125	0	100	78.125	3.125	3.125	15.625	25	0	0	0	0	0	0	0
42011001500	Berks	0.1	Urban	29	277.118	No	0.35	0	100	68.9655	6.89655	0	24.1379	17.2414	0	0	0	0	0	0	0
42011001600	Berks	0.1	Urban	38	392.971	No	0.522632	0	94.74	81.5789	0	0	18.4211	13.1579	0	0	0	0	0	0	0
42011001700	Berks	0.1	Urban	20	140.651	No	0.342	0	100	70	5	0	25	30	0	0	0	0	0	0	0
42011001800	Berks	1.1	Urban	58	51.1541	No	0.297069	0	100	87.931	6.89655	0	5.17241	1.72414	0	0	0	0	0	0	0
42011001900	Berks	0.1	Urban	85	1206.82	No	0.197412	0	98.82	75.2941	10.5882	2.35294	11.7647	15.2941	0	0	0	0	0	0	0
42011002000	Berks	0.3	Urban	59	180.724	No	0.364746	0	100	74.5763	6.77966	1.69492	16.9492	6.77966	0	0	0	0	0	0	0
42011002100	Berks	0.2	Urban	32	165.737	No	0.483125	0	100	87.5	0	3.125	9.375	3.125	0	0	0	0	0	0	0
42011002200	Berks	0.2	Urban	31	147.063	No	0.368387	0	93.55	61.2903	3.22581	6.45161	29.0323	29.0323	0	0	0	0	0	0	0
42011002300	Berks	0.1	Urban	24	227.514	No	0.384583	0	100	66.6667	20.8333	0	12.5	12.5	0	0	0	0	0	0	0
42011002500	Berks	0.4	Urban	92	207.601	No	0.340978	0	100	56.5217	19.5652	0	23.913	25	0	0	0	0	0	0	0
42011002600	Berks	0.6	Urban	38	62.6592	No	0.843947	13.16	97.37	73.6842	2.63158	2.63158	21.0526	23.6842	0	0	0	0	0	0	0
42011002700	Berks	0.5	Urban	67	123.456	No	0.672985	0	97.01	82.0896	7.46269	2.98507	7.46269	8.95522	0	0	0	0	0	0	0
42011002900	Berks	1.1	Urban	62	55.7315	Yes	1.08	74.19	100	79.0323	1.6129	0	19.3548	14.5161	0	0	0	0	0	0	0
42011010100	Berks	65.4	Urban	57	0.871121	Yes	6.1486	100	96.49	98.2456	0	0	1.75439	0	0	0	0	0	0	0	0
42011010201	Berks	21.5	Urban	48	2.22743	Yes	2.69271	100	97.92	95.8333	2.08333	0	2.08333	2.08333	0	0	0	0	0	0	0
42011010202	Berks	36.6	Urban	83	2.26499	Yes	1.65759	77.11	96.39	91.5663	2.40964	0	6.0241	1.20482	1	100	0	1.20482	1.20482	0	83
42011010302	Berks	18.9	Urban	30	1.58543	Yes	4.993	100	100	100	0	0	0	0	0	0	0	0	0	0	0
42011010303	Berks	0.8	Urban	23	27.6414	No	0.726087	0	95.65	100	0	0	0	0	1	0	100	4.34783	0	4.34783	23
42011010304	Berks	19.2	Urban	79	4.11098	Yes	0.86	37.97	100	92.4051	2.53165	1.26582	3.79747	0	2	50	50	2.53165	1.26582	1.26582	39.5
42011010400	Berks	68	Urban	69	1.01542	Yes	3.85652	91.3	100	92.7536	0	1.44928	5.7971	1.44928	0	0	0	0	0	0	0
42011010500	Berks	16	Urban	115	7.17512	Yes	1.64104	49.57	99.13	94.7826	0.869565	0	4.34783	0	2	100	0	1.73913	1.73913	0	57.5
42011010600	Berks	15.6	Urban	78	4.99204	Yes	2.00551	100	98.72	94.8718	1.28205	0	3.84615	0	0	0	0	0	0	0	0
42011010700	Berks	13.8	Urban	86	6.22723	Yes	2.16802	95.35	100	95.3488	1.16279	1.16279	2.32558	1.16279	1	100	0	1.16279	1.16279	0	86
42011010801	Berks	7.4	Urban	18	2.42848	Yes	3.22	100	100	88.8889	0	0	11.1111	0	0	0	0	0	0	0	0
42011010802	Berks	5.4	Urban	23	4.25332	No	0.67	13.04	100	95.6522	4.34783	0	0	4.34783	0	0	0	0	0	0	0
42011010902	Berks	1.3	Urban	0	0	Unknown	N/A	#VALUE!	#VALUE!	N/A	N/A	N/A	N/A	N/A	N/A	N/A	N/A	N/A	N/A	N/A	N/A
42011010903	Berks	3.6	Urban	31	8.61986	No	0.418065	0	96.77	90.3226	0	0	9.67742	0	1	100	0	3.22581	3.22581	0	31
42011010904	Berks	0.8	Urban	5	6.32882	No	0.58	0	100	60	20	0	20	0	2	100	0	40	40	0	2.5
42011010905	Berks	1.1	Urban	0	0	Unknown	N/A	#VALUE!	#VALUE!	N/A	N/A	N/A	N/A	N/A	N/A	N/A	N/A	N/A	N/A	N/A	N/A
42011011000	Berks	1.1	Urban	59	51.9734	No	0.163559	0	100	86.4407	1.69492	1.69492	10.1695	0	3	66.6667	33.3333	5.08475	3.38983	1.69492	19.6667
42011011101	Berks	1.5	Urban	24	16.4438	No	0.592917	0	100	91.6667	0	8.33333	0	0	1	100	0	4.16667	4.16667	0	24
42011011102	Berks	2.1	Urban	24	11.4629	No	0.785833	0	95.83	100	0	0	0	0	0	0	0	0	0	0	0
42011011200	Berks	0.6	Urban	51	86.205	No	0.25	0	98.04	84.3137	3.92157	0	11.7647	5.88235	2	50	50	3.92157	1.96078	1.96078	25.5
42011011300	Berks	0.6	Urban	0	0	Unknown	N/A	#VALUE!	#VALUE!	N/A	N/A	N/A	N/A	N/A	N/A	N/A	N/A	N/A	N/A	N/A	N/A
42011011400	Berks	1	Urban	130	135.365	No	0.202	0	100	94.6154	0	1.53846	3.84615	0.769231	2	50	50	1.53846	0.769231	0.769231	65
42011011500	Berks	0.8	Urban	54	70.6572	Yes	1.09111	62.96	100	92.5926	3.7037	0	3.7037	1.85185	0	0	0	0	0	0	0
42011011601	Berks	2	Urban	80	39.8455	No	0.354125	7.5	98.75	83.75	1.25	0	15	8.75	2	100	0	2.5	2.5	0	40
42011011602	Berks	9	Urban	55	6.08788	No	0.988545	32.73	96.36	94.5455	1.81818	0	3.63636	3.63636	3	100	0	5.45455	5.45455	0	18.3333
42011011603	Berks	9.8	Urban	13	1.32406	Yes	2.58923	100	100	92.3077	0	0	7.69231	0	0	0	0	0	0	0	0
42011011701	Berks	33.9	Urban	86	2.53564	Yes	2.83	100	97.67	87.2093	0	0	12.7907	1.16279	0	0	0	0	0	0	0
42011011702	Berks	17.7	Urban	58	3.2823	Yes	4.42776	100	100	93.1034	0	0	6.89655	0	0	0	0	0	0	0	0
42011011703	Berks	14.4	Urban	15	1.04394	Yes	0.927333	33.33	100	86.6667	0	0	13.3333	0	2	50	50	13.3333	6.66667	6.66667	7.5
42011011800	Berks	1.3	Urban	76	56.9668	No	0.410263	0	100	90.7895	1.31579	0	7.89474	0	1	0	100	1.31579	0	1.31579	76
42011011902	Berks	23.4	Urban	48	2.05014	Yes	1.65521	89.58	100	91.6667	6.25	0	2.08333	0	0	0	0	0	0	0	0
42011011903	Berks	10.8	Urban	29	2.67542	Yes	3.25724	100	100	82.7586	0	3.44828	13.7931	0	0	0	0	0	0	0	0
42011011904	Berks	7.3	Urban	81	11.0561	Yes	1.23753	48.15	100	93.8272	1.23457	2.46914	2.46914	0	1	100	0	1.23457	1.23457	0	81
42011012001	Berks	3.2	Urban	18	5.62064	Yes	1.08	77.78	100	94.4444	0	5.55556	0	0	1	100	0	5.55556	5.55556	0	18
42011012002	Berks	3.9	Urban	43	11.0657	No	0.583488	9.3	95.35	95.3488	0	0	4.65116	0	0	0	0	0	0	0	0
42011012101	Berks	0.9	Urban	0	0	Unknown	N/A	#VALUE!	#VALUE!	N/A	N/A	N/A	N/A	N/A	N/A	N/A	N/A	N/A	N/A	N/A	N/A
42011012103	Berks	9.9	Urban	41	4.12878	Yes	2.09073	92.68	100	95.122	2.43902	2.43902	0	2.43902	0	0	0	0	0	0	0
42011012104	Berks	3.4	Urban	32	9.45833	Yes	1.55812	84.38	96.88	90.625	0	0	9.375	0	0	0	0	0	0	0	0
42011012105	Berks	3.8	Urban	35	9.13704	No	0.671429	31.43	97.14	85.7143	0	8.57143	5.71429	2.85714	3	100	0	8.57143	8.57143	0	11.6667
42011012200	Berks	1.1	Urban	5	4.68639	No	0.31	0	80	80	0	0	20	20	1	100	0	20	20	0	5
42011012300	Berks	4.1	Urban	22	5.36216	Yes	1.76182	86.36	100	100	0	0	0	0	0	0	0	0	0	0	0
42011012400	Berks	5.6	Urban	152	27.3038	No	0.6625	13.16	98.68	84.2105	0.657895	0.657895	14.4737	7.23684	0	0	0	0	0	0	0
42011012500	Berks	1.4	Urban	34	24.7811	No	0.407059	0	100	85.2941	2.94118	0	11.7647	2.94118	4	75	25	11.7647	8.82353	2.94118	8.5
42011012600	Berks	0.8	Urban	3	3.66704	No	0.386667	0	100	66.6667	0	0	33.3333	33.3333	2	100	0	66.6667	66.6667	0	1.5
42011012700	Berks	4	Urban	130	32.3527	No	0.625615	16.92	98.46	93.0769	0.769231	1.53846	4.61538	2.30769	1	0	100	0.769231	0	0.769231	130
42011012800	Berks	0.8	Urban	46	57.8518	No	0.701956	23.91	100	91.3043	0	2.17391	6.52174	4.34783	0	0	0	0	0	0	0
42011012900	Berks	36.1	Urban	107	2.96789	Yes	2.07916	87.85	97.2	95.3271	0.934579	1.86916	1.86916	0	1	100	0	0.934579	0.934579	0	107
42011013000	Berks	26.3	Urban	56	2.13114	Yes	3.00393	100	98.21	89.2857	1.78571	0	8.92857	0	0	0	0	0	0	0	0
42011013100	Berks	8.4	Urban	53	6.28149	Yes	1.17453	62.26	100	88.6792	0	1.88679	9.43396	0	1	100	0	1.88679	1.88679	0	53
42011013200	Berks	0.8	Urban	71	91.217	No	0.66169	8.45	97.18	95.7746	0	0	4.22535	0	0	0	0	0	0	0	0
42011013301	Berks	15.4	Urban	33	2.14877	Yes	4.41727	100	90.91	93.9394	3.0303	0	3.0303	0	0	0	0	0	0	0	0
42011013302	Berks	15.1	Urban	57	3.76868	Yes	2.08912	73.68	96.49	98.2456	0	0	1.75439	0	0	0	0	0	0	0	0
42011013401	Berks	30.6	Urban	80	2.61118	Yes	3.2575	98.75	98.75	91.25	0	0	8.75	0	0	0	0	0	0	0	0
42011013402	Berks	25.5	Urban	31	1.21567	Yes	4.70032	100	100	80.6452	0	6.45161	12.9032	0	0	0	0	0	0	0	0
42011013500	Berks	22.4	Urban	117	5.22744	No	0.625726	15.38	98.29	86.3248	1.7094	1.7094	10.2564	0.854701	4	75	25	3.4188	2.5641	0.854701	29.25
42011013600	Berks	1	Urban	78	75.7188	Yes	2.84551	100	98.72	94.8718	0	0	5.12821	0	0	0	0	0	0	0	0
42011013701	Berks	23.5	Urban	51	2.16786	Yes	2.44686	100	100	92.1569	0	1.96078	5.88235	0	0	0	0	0	0	0	0
42011013702	Berks	18.6	Urban	14	0.754076	Yes	3.20286	100	100	100	0	0	0	0	1	100	0	7.14286	7.14286	0	14
42011013800	Berks	1.9	Urban	113	60.1578	No	0.361239	0.88	98.23	94.6903	0.884956	0	4.42478	0.884956	3	66.6667	33.3333	2.65487	1.76991	0.884956	37.6667
42011013900	Berks	93.9	Urban	113	1.20352	Yes	3.49903	95.58	99.12	93.8053	0	3.53982	2.65487	0.884956	0	0	0	0	0	0	0
42011014000	Berks	1.6	Urban	70	42.7779	No	0.483857	0	98.57	95.7143	0	0	4.28571	0	2	100	0	2.85714	2.85714	0	35
42011014100	Berks	26.2	Urban	44	1.6771	Yes	1.38068	50	100	100	0	0	0	0	1	100	0	2.27273	2.27273	0	44
42011014200	Berks	23.5	Urban	85	3.61135	Yes	4.2	100	100	92.9412	0	0	7.05882	0	0	0	0	0	0	0	0
42013010101	Blair	72.1	Urban	99	1.37246	Yes	2.06737	87.88	100	94.9495	0	1.0101	4.0404	1.0101	0	0	0	0	0	0	0
42013010102	Blair	1	Urban	98	102.763	No	0.398571	9.18	100	91.8367	2.04082	0	6.12245	1.02041	2	50	50	2.04082	1.02041	1.02041	49
42013010103	Blair	1.1	Urban	105	97.098	No	0.480857	0.95	98.1	99.0476	0	0	0.952381	0	0	0	0	0	0	0	0
42013010401	Blair	0.4	Urban	48	113.589	Yes	2.70083	100	100	97.9167	0	0	2.08333	0	0	0	0	0	0	0	0
42013010402	Blair	60.8	Urban	172	2.82763	Yes	1.85756	72.67	97.67	92.4419	0	0.581395	6.97674	0.581395	2	50	50	1.16279	0.581395	0.581395	86
42013010500	Blair	29.2	Urban	73	2.50306	Yes	1.95767	95.89	98.63	93.1507	0	0	6.84932	1.36986	0	0	0	0	0	0	0
42013010600	Blair	6	Urban	14	2.34057	No	0.512143	7.14	100	92.8571	0	0	7.14286	0	1	100	0	7.14286	7.14286	0	14
42013010700	Blair	25.7	Urban	161	6.2597	No	0.745031	17.39	97.52	93.7888	0	0	6.21118	0.621118	2	50	50	1.24224	0.621118	0.621118	80.5
42013010800	Blair	63.6	Rural	101	1.58897	Yes	1.30861	37.62	99.01	97.0297	0	0	2.9703	0	1	0	100	0.990099	0	0.990099	101
42013010900	Blair	48.8	Urban	105	2.15044	Yes	2.47667	83.81	97.14	90.4762	0	0	9.52381	0	0	0	0	0	0	0	0
42013011001	Blair	48.4	Urban	61	1.25932	Yes	2.70541	98.36	100	90.1639	0	0	9.83607	0	0	0	0	0	0	0	0
42013011002	Blair	7.5	Urban	47	6.25997	Yes	1.10787	55.32	100	91.4894	0	2.12766	6.38298	0	3	66.6667	33.3333	6.38298	4.25532	2.12766	15.6667
42013011100	Blair	14.2	Urban	140	9.83133	Yes	0.912214	33.57	97.14	96.4286	0	0	3.57143	1.42857	2	50	50	1.42857	0.714286	0.714286	70
42013011200	Blair	2.3	Urban	138	58.7712	No	0.401377	0	97.83	90.5797	1.44928	0	7.97101	1.44928	2	50	50	1.44928	0.724638	0.724638	69
42013011300	Blair	56.6	Urban	125	2.20857	Yes	4.0412	100	100	93.6	0	0	6.4	0	0	0	0	0	0	0	0
42013011400	Blair	0.8	Urban	0	0	Unknown	N/A	#VALUE!	#VALUE!	N/A	N/A	N/A	N/A	N/A	N/A	N/A	N/A	N/A	N/A	N/A	N/A
42013011500	Blair	40.7	Urban	96	2.3576	Yes	2.03448	78.13	98.96	97.9167	0	0	2.08333	0	3	100	0	3.125	3.125	0	32
42013011600	Blair	36.2	Urban	82	2.26208	Yes	2.63037	91.46	98.78	97.561	0	0	2.43902	0	1	0	100	1.21951	0	1.21951	82
42013100200	Blair	1.1	Urban	72	65.0524	Yes	1.03861	66.67	93.06	87.5	0	0	12.5	0	0	0	0	0	0	0	0
42013100300	Blair	0.5	Urban	69	146.953	No	0.290435	0	97.1	92.7536	1.44928	0	5.7971	0	1	0	100	1.44928	0	1.44928	69
42013100400	Blair	0.4	Urban	34	84.0752	No	0.574412	8.82	97.06	88.2353	2.94118	0	8.82353	2.94118	0	0	0	0	0	0	0
42013100500	Blair	0.5	Urban	83	156.256	No	0.510602	0	98.8	90.3614	4.81928	0	4.81928	0	0	0	0	0	0	0	0
42013100600	Blair	0.4	Urban	64	170.45	No	0.320312	0	100	79.6875	1.5625	0	18.75	0	1	0	100	1.5625	0	1.5625	64
42013100700	Blair	0.6	Urban	40	71.4596	No	0.208	0	100	92.5	0	0	7.5	0	4	50	50	10	5	5	10
42013100800	Blair	0.4	Urban	18	46.7809	No	0.632778	0	94.44	94.4444	0	5.55556	0	0	0	0	0	0	0	0	0
42013100900	Blair	0.9	Urban	96	101.506	No	0.671146	28.13	96.88	89.5833	0	0	10.4167	0	1	100	0	1.04167	1.04167	0	96
42013101100	Blair	0.4	Urban	35	92.2585	No	0.742	5.71	100	91.4286	0	5.71429	2.85714	0	0	0	0	0	0	0	0
42013101200	Blair	1.5	Urban	124	80.5161	No	0.364516	0	98.39	94.3548	0	0	5.64516	0	5	100	0	4.03226	4.03226	0	24.8
42013101400	Blair	0.6	Urban	117	208.187	No	0.222137	0	100	89.7436	1.7094	0	8.54701	0.854701	1	0	100	0.854701	0	0.854701	117
42013101500	Blair	1.1	Urban	104	98.6018	No	0.546635	0	97.12	91.3462	0.961538	0	7.69231	0	0	0	0	0	0	0	0
42013101600	Blair	0.4	Urban	80	181.026	No	0.37325	0	98.75	83.75	1.25	1.25	13.75	1.25	1	100	0	1.25	1.25	0	80
42013101700	Blair	0.5	Urban	87	193.14	No	0.383793	0	100	86.2069	2.29885	0	11.4943	0	0	0	0	0	0	0	0
42013101800	Blair	0.8	Urban	85	107.847	No	0.655412	0	100	95.2941	0	0	4.70588	0	1	100	0	1.17647	1.17647	0	85
42013101900	Blair	0.2	Urban	109	490.158	No	0.168716	0	99.08	87.156	1.83486	2.75229	8.25688	0.917431	1	0	100	0.917431	0	0.917431	109
42015950100	Bradford	141.2	Urban	55	0.389499	Yes	12.6973	100	100	90.9091	0	0	9.09091	0	0	0	0	0	0	0	0
42015950200	Bradford	128	Urban	61	0.476546	Yes	6.15361	100	100	83.6066	0	1.63934	14.7541	0	0	0	0	0	0	0	0
42015950300	Bradford	2	Urban	131	64.794	No	0.315343	0	100	96.1832	0	0.763359	3.05344	0	1	0	100	0.763359	0	0.763359	131
42015950400	Bradford	1.8	Urban	94	52.3176	Yes	1.26617	69.15	97.87	96.8085	0	0	3.19149	1.06383	0	0	0	0	0	0	0
42015950500	Bradford	44.5	Urban	117	2.6317	Yes	1.50043	50.43	99.15	96.5812	0	0	3.4188	0	4	100	0	3.4188	3.4188	0	29.25
42015950600	Bradford	100	Urban	100	1.00037	Yes	10.4009	100	99	97	0	0	3	0	0	0	0	0	0	0	0
42015950700	Bradford	97.1	Rural	105	1.08165	No	1.13838	30.48	100	93.3333	0	0	6.66667	0	2	0	100	1.90476	0	1.90476	52.5
42015950800	Bradford	102.2	Urban	46	0.45004	Yes	6.26196	100	95.65	93.4783	0	0	6.52174	0	0	0	0	0	0	0	0
42015950900	Bradford	87.7	Urban	119	1.35693	Yes	1.6063	48.74	97.48	93.2773	0	0.840336	5.88235	1.68067	3	100	0	2.52101	2.52101	0	39.6667
42015951000	Bradford	1.1	Urban	31	27.2339	No	0.312581	0	93.55	93.5484	0	0	6.45161	0	1	100	0	3.22581	3.22581	0	31
42015951100	Bradford	57.7	Rural	37	0.641453	Yes	2.9373	78.38	100	97.2973	0	0	2.7027	0	1	0	100	2.7027	0	2.7027	37
42015951200	Bradford	146.6	Rural	74	0.504899	Yes	5.13054	100	98.65	95.9459	0	4.05405	0	0	0	0	0	0	0	0	0
42015951300	Bradford	198.6	Rural	56	0.281952	Yes	7.04857	100	96.43	98.2143	0	0	1.78571	0	0	0	0	0	0	0	0
42015951400	Bradford	39	Rural	102	2.61786	Yes	1.27696	40.2	100	96.0784	0.980392	0	2.94118	0	2	0	100	1.96078	0	1.96078	51
42017100102	Bucks	2.9	Urban	33	11.2332	No	0.495758	0	100	90.9091	0	3.0303	6.06061	0	1	100	0	3.0303	3.0303	0	33
42017100103	Bucks	0.6	Urban	59	97.1698	No	0.164407	0	98.31	81.3559	5.08475	6.77966	6.77966	1.69492	2	50	0	3.38983	1.69492	0	29.5
42017100104	Bucks	0.8	Urban	60	79.007	No	0.266667	0	100	88.3333	5	5	1.66667	1.66667	0	0	0	0	0	0	0
42017100105	Bucks	1	Urban	1	0.972261	No	0.61	0	100	100	0	0	0	0	1	0	100	100	0	100	1
42017100201	Bucks	2.5	Urban	0	0	Unknown	N/A	#VALUE!	#VALUE!	N/A	N/A	N/A	N/A	N/A	N/A	N/A	N/A	N/A	N/A	N/A	N/A
42017100206	Bucks	1.8	Urban	48	26.2537	No	0.270833	0	95.83	75	2.08333	16.6667	6.25	0	5	80	20	10.4167	8.33333	2.08333	9.6
42017100207	Bucks	2	Urban	41	20.6011	No	0.448049	0	100	78.0488	0	12.1951	9.7561	2.43902	0	0	0	0	0	0	0
42017100208	Bucks	1.6	Urban	114	70.2012	No	0.310175	0	98.25	83.3333	4.38596	7.01754	5.26316	3.50877	6	33.3333	66.6667	5.26316	1.75439	3.50877	19
42017100209	Bucks	1.8	Urban	89	48.5727	No	0.492697	0	100	73.0337	6.74157	12.3596	7.86517	3.37079	1	0	100	1.1236	0	1.1236	89
42017100210	Bucks	2.5	Urban	55	21.6955	No	0.739818	14.55	100	87.2727	1.81818	1.81818	9.09091	0	1	100	0	1.81818	1.81818	0	55
42017100211	Bucks	1.1	Urban	62	55.3387	No	0.469032	0	91.94	83.871	3.22581	9.67742	3.22581	0	0	0	0	0	0	0	0
42017100212	Bucks	1	Urban	42	40.1765	No	0.615238	0	100	76.1905	2.38095	4.7619	16.6667	4.7619	0	0	0	0	0	0	0
42017100302	Bucks	2.7	Urban	75	27.5241	No	0.578133	8	98.67	93.3333	0	2.66667	4	0	0	0	0	0	0	0	0
42017100303	Bucks	2.4	Urban	58	24.5547	No	0.482414	1.72	98.28	53.4483	36.2069	5.17241	5.17241	5.17241	0	0	0	0	0	0	0
42017100304	Bucks	1.6	Urban	17	10.9558	No	0.574118	0	100	88.2353	11.7647	0	0	0	1	0	100	5.88235	0	5.88235	17
42017100306	Bucks	0.6	Urban	34	56.0504	No	0.623823	0	94.12	73.5294	2.94118	8.82353	14.7059	2.94118	0	0	0	0	0	0	0
42017100307	Bucks	0.9	Urban	63	70.6984	No	0.423333	0	98.41	87.3016	1.5873	1.5873	9.52381	4.7619	2	50	50	3.1746	1.5873	1.5873	31.5
42017100401	Bucks	1.3	Urban	59	47.0769	No	0.348814	0	100	86.4407	1.69492	8.47458	3.38983	1.69492	2	50	50	3.38983	1.69492	1.69492	29.5
42017100402	Bucks	1.3	Urban	80	60.711	No	0.60225	5	100	85	0	0	15	3.75	1	100	0	1.25	1.25	0	80
42017100403	Bucks	1.6	Urban	38	23.8903	No	0.571316	2.63	100	63.1579	21.0526	2.63158	13.1579	2.63158	0	0	0	0	0	0	0
42017100404	Bucks	1.1	Urban	130	115.396	No	0.451615	0	99.23	87.6923	4.61538	0	7.69231	0.769231	2	0	100	1.53846	0	1.53846	65
42017100406	Bucks	1.1	Urban	0	0	Unknown	N/A	#VALUE!	#VALUE!	N/A	N/A	N/A	N/A	N/A	N/A	N/A	N/A	N/A	N/A	N/A	N/A
42017100407	Bucks	0.2	Urban	9	36.331	No	0.323333	0	77.78	100	0	0	0	0	0	0	0	0	0	0	0
42017100408	Bucks	1.2	Urban	71	59.7244	No	0.654225	0	97.18	98.5915	0	0	1.40845	0	0	0	0	0	0	0	0
42017100500	Bucks	0.6	Urban	46	81.5259	No	0.692391	4.35	97.83	82.6087	0	6.52174	10.8696	2.17391	0	0	0	0	0	0	0
42017100600	Bucks	0.3	Urban	99	292.152	No	0.164647	0	98.99	81.8182	4.0404	3.0303	11.1111	10.101	1	100	0	1.0101	1.0101	0	99
42017100700	Bucks	0.7	Urban	46	63.7673	No	0.222826	0	100	78.2609	4.34783	0	17.3913	15.2174	4	50	50	8.69565	4.34783	4.34783	11.5
42017100803	Bucks	1.2	Urban	44	36.5377	Yes	1.13818	65.91	100	84.0909	4.54545	4.54545	6.81818	4.54545	0	0	0	0	0	0	0
42017100804	Bucks	1	Urban	32	32.29	Yes	0.972812	43.75	100	87.5	3.125	0	9.375	6.25	0	0	0	0	0	0	0
42017100805	Bucks	1.5	Urban	56	36.4285	No	0.374286	0	96.43	85.7143	0	8.92857	5.35714	0	3	100	0	5.35714	5.35714	0	18.6667
42017100807	Bucks	3.4	Urban	35	10.4135	No	0.466857	2.86	94.29	80	0	8.57143	11.4286	5.71429	3	66.6667	33.3333	8.57143	5.71429	2.85714	11.6667
42017100808	Bucks	3.5	Urban	28	7.90594	No	0.693929	10.71	100	82.1429	0	0	17.8571	7.14286	1	0	100	3.57143	0	3.57143	28
42017100809	Bucks	3	Urban	17	5.63096	Yes	1.13353	64.71	94.12	94.1176	0	0	5.88235	5.88235	0	0	0	0	0	0	0
42017100811	Bucks	0.7	Urban	35	48.0424	Yes	0.736286	34.29	97.14	51.4286	5.71429	34.2857	8.57143	2.85714	1	100	0	2.85714	2.85714	0	35
42017100900	Bucks	3.5	Urban	70	19.9721	No	0.543714	1.43	97.14	85.7143	2.85714	0	11.4286	1.42857	3	66.6667	33.3333	4.28571	2.85714	1.42857	23.3333
42017101100	Bucks	0.4	Urban	24	57.4518	Yes	0.9475	54.17	95.83	95.8333	0	4.16667	0	0	0	0	0	0	0	0	0
42017101401	Bucks	2.3	Urban	0	0	Unknown	N/A	#VALUE!	#VALUE!	N/A	N/A	N/A	N/A	N/A	N/A	N/A	N/A	N/A	N/A	N/A	N/A
42017101403	Bucks	1.8	Urban	0	0	Unknown	N/A	#VALUE!	#VALUE!	N/A	N/A	N/A	N/A	N/A	N/A	N/A	N/A	N/A	N/A	N/A	N/A
42017101404	Bucks	1.2	Urban	0	0	Unknown	N/A	#VALUE!	#VALUE!	N/A	N/A	N/A	N/A	N/A	N/A	N/A	N/A	N/A	N/A	N/A	N/A
42017101405	Bucks	1.3	Urban	34	25.1905	No	0.369706	0	100	88.2353	0	5.88235	5.88235	0	4	75	25	11.7647	8.82353	2.94118	8.5
42017101503	Bucks	2	Urban	27	13.5072	Yes	0.762222	37.04	100	92.5926	0	0	7.40741	0	2	50	50	7.40741	3.7037	3.7037	13.5
42017101504	Bucks	1	Urban	43	43.1268	No	0.403721	0	100	93.0233	0	0	6.97674	2.32558	1	100	0	2.32558	2.32558	0	43
42017101505	Bucks	1.8	Urban	19	10.352	Yes	0.983684	42.11	94.74	68.4211	0	5.26316	26.3158	0	0	0	0	0	0	0	0
42017101506	Bucks	1.8	Urban	44	24.6068	Yes	0.770227	38.64	100	81.8182	0	4.54545	13.6364	4.54545	0	0	0	0	0	0	0
42017101603	Bucks	0.8	Urban	35	44.6982	No	0.270286	0	100	82.8571	2.85714	5.71429	8.57143	2.85714	4	75	25	11.4286	8.57143	2.85714	8.75
42017101605	Bucks	0.8	Urban	1	1.21561	No	0.03	0	100	100	0	0	0	0	2	100	0	200	200	0	0.5
42017101607	Bucks	1	Urban	51	49.6108	No	0.802941	1.96	98.04	90.1961	0	1.96078	7.84314	0	0	0	0	0	0	0	0
42017101609	Bucks	1.7	Urban	24	14.103	Yes	0.85625	45.83	100	87.5	4.16667	0	8.33333	4.16667	2	50	50	8.33333	4.16667	4.16667	12
42017101610	Bucks	1.8	Urban	54	29.5271	No	0.68537	24.07	100	94.4444	0	0	5.55556	0	1	0	100	1.85185	0	1.85185	54
42017101611	Bucks	1.9	Urban	78	40.1016	No	0.496026	0	97.44	93.5897	0	0	6.41026	1.28205	0	0	0	0	0	0	0
42017101802	Bucks	5.1	Urban	20	3.95938	Yes	1.5095	100	100	90	0	10	0	10	0	0	0	0	0	0	0
42017101803	Bucks	5.5	Urban	33	5.95742	Yes	1.21091	57.58	96.97	90.9091	0	9.09091	0	0	2	100	0	6.06061	6.06061	0	16.5
42017101805	Bucks	1	Urban	7	6.86411	Yes	1.4	100	100	71.4286	14.2857	14.2857	0	0	0	0	0	0	0	0	0
42017101807	Bucks	1.1	Urban	19	17.3171	No	0.791579	5.26	100	94.7368	0	0	5.26316	5.26316	0	0	0	0	0	0	0
42017101808	Bucks	1	Urban	23	23.2703	No	0.362174	0	100	100	0	0	0	0	2	100	0	8.69565	8.69565	0	11.5
42017101900	Bucks	1.6	Urban	28	17.3009	No	0.820714	28.57	100	71.4286	0	10.7143	17.8571	3.57143	0	0	0	0	0	0	0
42017102002	Bucks	7.9	Urban	15	1.89893	Yes	1.37333	93.33	100	100	0	0	0	0	0	0	0	0	0	0	0
42017102003	Bucks	4.8	Urban	21	4.34799	No	0.784286	19.05	100	76.1905	0	14.2857	9.52381	9.52381	1	100	0	4.7619	4.7619	0	21
42017102004	Bucks	2	Urban	1	0.49302	No	0.54	0	100	100	0	0	0	0	0	0	0	0	0	0	0
42017102102	Bucks	10.7	Urban	18	1.68526	Yes	1.67611	94.44	100	94.4444	0	5.55556	0	0	1	100	0	5.55556	5.55556	0	18
42017102104	Bucks	8.4	Urban	51	6.07689	No	0.838431	23.53	100	82.3529	0	5.88235	11.7647	1.96078	5	100	0	9.80392	9.80392	0	10.2
42017102300	Bucks	12.9	Urban	41	3.17557	Yes	1.75488	82.93	100	85.3659	0	0	14.6341	4.87805	0	0	0	0	0	0	0
42017102401	Bucks	1.2	Urban	73	59.1341	No	0.413425	5.48	100	91.7808	0	1.36986	6.84932	2.73973	2	100	0	2.73973	2.73973	0	36.5
42017102402	Bucks	1.3	Urban	30	23.0618	No	0.638	3.33	96.67	83.3333	0	0	16.6667	0	1	100	0	3.33333	3.33333	0	30
42017102500	Bucks	1.2	Urban	40	34.0823	No	0.3915	0	97.5	97.5	0	0	2.5	0	1	0	100	2.5	0	2.5	40
42017102600	Bucks	0.5	Urban	76	142.408	No	0.762632	0	100	80.2632	2.63158	0	17.1053	1.31579	0	0	0	0	0	0	0
42017102700	Bucks	16.3	Urban	81	4.97733	Yes	1.22469	46.91	96.3	91.358	0	1.23457	7.40741	0	2	0	100	2.46914	0	2.46914	40.5
42017102801	Bucks	10.8	Urban	35	3.23775	Yes	2.86514	100	97.14	88.5714	0	0	11.4286	2.85714	0	0	0	0	0	0	0
42017103101	Bucks	0.4	Urban	22	51.4936	No	0.594545	13.64	100	100	0	0	0	0	0	0	0	0	0	0	0
42017103102	Bucks	0.6	Urban	20	32.9934	No	0.2525	0	95	95	0	5	0	0	1	100	0	5	5	0	20
42017103103	Bucks	1	Urban	110	109.788	No	0.702091	0	99.09	90.9091	0	2.72727	6.36364	0.909091	0	0	0	0	0	0	0
42017103300	Bucks	19.7	Urban	26	1.32167	Yes	4.01269	100	100	88.4615	7.69231	0	3.84615	0	0	0	0	0	0	0	0
42017103400	Bucks	30.6	Urban	39	1.27442	Yes	2.69872	100	100	97.4359	0	0	2.5641	0	0	0	0	0	0	0	0
42017103700	Bucks	22	Urban	18	0.816484	Yes	1.35	55.56	100	94.4444	0	0	5.55556	0	1	100	0	5.55556	5.55556	0	18
42017103800	Bucks	6.6	Urban	0	0	Unknown	N/A	#VALUE!	#VALUE!	N/A	N/A	N/A	N/A	N/A	N/A	N/A	N/A	N/A	N/A	N/A	N/A
42017103900	Bucks	30.1	Urban	24	0.798063	Yes	3.02542	100	100	95.8333	0	0	4.16667	0	0	0	0	0	0	0	0
42017104000	Bucks	30.5	Urban	47	1.54296	Yes	1.82596	80.85	100	95.7447	0	0	4.25532	0	0	0	0	0	0	0	0
42017104100	Bucks	0.6	Urban	9	15.4408	Yes	1.19	66.67	100	88.8889	0	0	11.1111	0	0	0	0	0	0	0	0
42017104201	Bucks	13.2	Urban	8	0.606563	Yes	2.68	87.5	100	87.5	0	0	12.5	12.5	0	0	0	0	0	0	0
42017104203	Bucks	8	Urban	15	1.87468	Yes	1.55267	93.33	100	86.6667	0	0	13.3333	6.66667	2	100	0	13.3333	13.3333	0	7.5
42017104204	Bucks	6	Urban	8	1.33931	Yes	1.13	37.5	100	100	0	0	0	0	0	0	0	0	0	0	0
42017104301	Bucks	10.8	Urban	15	1.39378	Yes	2.83333	100	100	93.3333	0	0	6.66667	6.66667	0	0	0	0	0	0	0
42017104303	Bucks	9.4	Urban	25	2.6561	No	0.6972	28	100	92	0	0	8	4	2	100	0	8	8	0	12.5
42017104304	Bucks	6.4	Urban	6	0.938604	Yes	1.52833	50	100	100	0	0	0	0	0	0	0	0	0	0	0
42017104400	Bucks	1.3	Urban	38	29.9233	No	0.247895	0	97.37	89.4737	2.63158	0	7.89474	2.63158	1	100	0	2.63158	2.63158	0	38
42017104502	Bucks	18.9	Urban	63	3.32807	Yes	2.15714	100	100	100	0	0	0	3.1746	0	0	0	0	0	0	0
42017104503	Bucks	5.3	Urban	7	1.31322	Yes	1.96	100	100	100	0	0	0	0	0	0	0	0	0	0	0
42017104505	Bucks	3.1	Urban	12	3.82851	Yes	0.856667	33.33	91.67	66.6667	0	16.6667	16.6667	0	1	100	0	8.33333	8.33333	0	12
42017104506	Bucks	5.5	Urban	1	0.182252	Yes	1.42	100	100	100	0	0	0	0	1	0	100	100	0	100	1
42017104601	Bucks	5.1	Urban	16	3.12709	Yes	1.69312	87.5	100	81.25	0	0	18.75	12.5	0	0	0	0	0	0	0
42017104603	Bucks	5.8	Urban	64	11.0796	Yes	1.38844	87.5	100	92.1875	1.5625	0	6.25	0	0	0	0	0	0	0	0
42017104604	Bucks	4.3	Urban	43	10.0062	No	0.813953	32.56	100	95.3488	0	0	4.65116	0	2	50	50	4.65116	2.32558	2.32558	21.5
42017104701	Bucks	0.9	Urban	90	101.38	No	0.361889	0	98.89	85.5556	1.11111	0	13.3333	0	4	75	25	4.44444	3.33333	1.11111	22.5
42017104702	Bucks	0.5	Urban	16	29.2351	No	0.355625	0	100	87.5	0	12.5	0	0	0	0	0	0	0	0	0
42017104703	Bucks	0.9	Urban	19	22.3133	No	0.566316	0	100	94.7368	0	0	5.26316	0	1	100	0	5.26316	5.26316	0	19
42017104800	Bucks	1.2	Urban	7	5.79955	Yes	0.822857	57.14	100	100	0	0	0	0	1	100	0	14.2857	14.2857	0	7
42017104901	Bucks	4.2	Urban	22	5.21637	Yes	1.04	59.09	100	72.7273	4.54545	9.09091	13.6364	4.54545	2	100	0	9.09091	9.09091	0	11
42017104902	Bucks	6.8	Urban	31	4.58951	Yes	1.13	51.61	100	77.4194	0	6.45161	16.129	6.45161	1	100	0	3.22581	3.22581	0	31
42017105003	Bucks	4.8	Urban	23	4.79892	Yes	1.03522	60.87	91.3	78.2609	0	17.3913	4.34783	0	1	100	0	4.34783	4.34783	0	23
42017105004	Bucks	3.4	Urban	5	1.478	Yes	1.124	40	100	100	0	0	0	0	0	0	0	0	0	0	0
42017105006	Bucks	3.6	Urban	3	0.831441	Yes	1.56	100	100	66.6667	0	0	33.3333	0	0	0	0	0	0	0	0
42017105008	Bucks	6.3	Urban	10	1.59358	Yes	1.681	100	100	80	0	20	0	0	0	0	0	0	0	0	0
42017105009	Bucks	1	Urban	0	0	Unknown	N/A	#VALUE!	#VALUE!	N/A	N/A	N/A	N/A	N/A	N/A	N/A	N/A	N/A	N/A	N/A	N/A
42017105010	Bucks	1.2	Urban	5	4.1571	Yes	1.012	40	100	80	0	0	20	0	0	0	0	0	0	0	0
42017105011	Bucks	1.4	Urban	3	2.11635	No	0.203333	0	100	100	0	0	0	0	1	0	100	33.3333	0	33.3333	3
42017105012	Bucks	1.2	Urban	6	4.97942	Yes	1.025	33.33	66.67	100	0	0	0	0	2	50	50	33.3333	16.6667	16.6667	3
42017105013	Bucks	2.8	Urban	14	5.00819	No	0.672857	21.43	92.86	92.8571	0	7.14286	0	0	2	100	0	14.2857	14.2857	0	7
42017105100	Bucks	9.7	Urban	12	1.23684	Yes	0.980833	33.33	100	83.3333	0	16.6667	0	0	1	100	0	8.33333	8.33333	0	12
42017105202	Bucks	2.5	Urban	31	12.3915	No	0.786774	16.13	93.55	90.3226	0	3.22581	6.45161	0	0	0	0	0	0	0	0
42017105203	Bucks	3.2	Urban	5	1.54069	No	0.576	20	100	60	20	0	20	0	2	100	0	40	40	0	2.5
42017105206	Bucks	2.7	Urban	16	5.83336	Yes	1.09438	50	100	68.75	0	18.75	12.5	0	0	0	0	0	0	0	0
42017105207	Bucks	1.5	Urban	22	14.9719	Yes	1.75909	90.91	100	90.9091	0	9.09091	0	0	0	0	0	0	0	0	0
42017105208	Bucks	1.9	Urban	2	1.03095	Yes	0.775	50	100	100	0	0	0	0	0	0	0	0	0	0	0
42017105300	Bucks	0.6	Urban	46	82.9939	No	0.297391	0	97.83	97.8261	0	0	2.17391	2.17391	1	100	0	2.17391	2.17391	0	46
42017105400	Bucks	21.2	Urban	11	0.517649	Yes	2.40273	100	100	81.8182	0	18.1818	0	0	1	0	100	9.09091	0	9.09091	11
42017105505	Bucks	2	Urban	0	0	Unknown	N/A	#VALUE!	#VALUE!	N/A	N/A	N/A	N/A	N/A	N/A	N/A	N/A	N/A	N/A	N/A	N/A
42017105506	Bucks	2.2	Urban	8	3.5766	No	0.71125	0	100	100	0	0	0	0	3	100	0	37.5	37.5	0	2.66667
42017105507	Bucks	2.9	Urban	3	1.04527	Yes	0.696667	33.33	100	66.6667	0	0	33.3333	0	0	0	0	0	0	0	0
42017105508	Bucks	3.8	Urban	1	0.265109	Yes	2.14	100	100	100	0	0	0	0	0	0	0	0	0	0	0
42017105509	Bucks	4.1	Urban	2	0.485618	No	0.82	0	100	100	0	0	0	0	0	0	0	0	0	0	0
42017105510	Bucks	1.2	Urban	2	1.7298	No	0.68	0	100	100	0	0	0	0	0	0	0	0	0	0	0
42017105511	Bucks	1.7	Urban	0	0	Unknown	N/A	#VALUE!	#VALUE!	N/A	N/A	N/A	N/A	N/A	N/A	N/A	N/A	N/A	N/A	N/A	N/A
42017105600	Bucks	0.9	Urban	24	25.7125	No	0.359167	0	95.83	91.6667	4.16667	0	4.16667	0	2	50	50	8.33333	4.16667	4.16667	12
42017105702	Bucks	0.9	Urban	33	37.8547	No	0.491515	0	100	81.8182	6.06061	3.0303	9.09091	3.0303	1	0	100	3.0303	0	3.0303	33
42017105704	Bucks	1	Urban	95	93.4376	No	0.206105	0	100	80	3.15789	5.26316	11.5789	6.31579	2	50	50	2.10526	1.05263	1.05263	47.5
42017105801	Bucks	3.5	Urban	23	6.65774	No	0.345217	0	100	91.3043	8.69565	0	0	0	2	50	50	8.69565	4.34783	4.34783	11.5
42017105805	Bucks	4.5	Urban	75	16.6443	Yes	1.82173	97.33	98.67	88	1.33333	1.33333	9.33333	0	0	0	0	0	0	0	0
42017105807	Bucks	0.6	Urban	0	0	Unknown	N/A	#VALUE!	#VALUE!	N/A	N/A	N/A	N/A	N/A	N/A	N/A	N/A	N/A	N/A	N/A	N/A
42017105808	Bucks	0.9	Urban	0	0	Unknown	N/A	#VALUE!	#VALUE!	N/A	N/A	N/A	N/A	N/A	N/A	N/A	N/A	N/A	N/A	N/A	N/A
42017105809	Bucks	1.2	Urban	17	14.0123	No	0.391765	0	94.12	88.2353	0	0	11.7647	0	1	100	0	5.88235	5.88235	0	17
42017105810	Bucks	0.5	Urban	62	132.237	No	0.30871	0	93.55	93.5484	1.6129	0	4.83871	0	0	0	0	0	0	0	0
42017105811	Bucks	0.9	Urban	80	89.8586	No	0.59325	18.75	98.75	88.75	0	5	6.25	0	1	0	100	1.25	0	1.25	80
42017105812	Bucks	0.3	Urban	21	67.6563	No	0.545238	0	90.48	95.2381	0	4.7619	0	0	0	0	0	0	0	0	0
42017105900	Bucks	1.5	Urban	8	5.2776	No	0.51375	0	100	87.5	0	0	12.5	0	1	100	0	12.5	12.5	0	8
42017106000	Bucks	1.4	Urban	32	23.4104	Yes	1.2675	90.63	96.88	87.5	3.125	0	9.375	6.25	0	0	0	0	0	0	0
42017106100	Bucks	1.1	Urban	14	12.8426	No	0.241429	0	100	71.4286	28.5714	0	0	0	2	50	50	14.2857	7.14286	7.14286	7
42017106200	Bucks	2.4	Urban	35	14.5393	Yes	0.898286	42.86	100	91.4286	2.85714	5.71429	0	0	1	100	0	2.85714	2.85714	0	35
42017106300	Bucks	8.3	Urban	30	3.61095	Yes	1.97033	86.67	96.67	86.6667	3.33333	3.33333	6.66667	0	0	0	0	0	0	0	0
42017106401	Bucks	7.9	Urban	84	10.5979	No	0.7775	11.9	98.81	90.4762	1.19048	2.38095	5.95238	1.19048	3	100	0	3.57143	3.57143	0	28
42017106402	Bucks	17.5	Urban	47	2.6821	Yes	1.55872	76.6	100	85.1064	0	4.25532	10.6383	4.25532	1	100	0	2.12766	2.12766	0	47
42017106500	Bucks	13	Urban	81	6.23938	No	1.06605	32.1	98.77	92.5926	1.23457	0	6.17284	0	3	100	0	3.7037	3.7037	0	27
42017106600	Bucks	10.2	Urban	12	1.17711	Yes	5.225	100	100	91.6667	0	0	8.33333	0	0	0	0	0	0	0	0
42017980000	Bucks	8.8	Rural	0	0	Unknown	N/A	#VALUE!	#VALUE!	N/A	N/A	N/A	N/A	N/A	N/A	N/A	N/A	N/A	N/A	N/A	N/A
42019902100	Butler	0.4	Urban	31	75.3767	No	0.411613	0	93.55	90.3226	0	0	9.67742	0	0	0	0	0	0	0	0
42019902200	Butler	0.5	Urban	34	62.8471	No	0.388823	0	100	97.0588	0	2.94118	0	0	0	0	0	0	0	0	0
42019902300	Butler	0.7	Urban	68	100.118	No	0.287206	0	100	91.1765	4.41176	0	4.41176	1.47059	2	50	50	2.94118	1.47059	1.47059	34
42019902400	Butler	0.4	Urban	54	130.511	No	0.15463	0	100	96.2963	0	1.85185	1.85185	0	2	50	50	3.7037	1.85185	1.85185	27
42019902500	Butler	0.7	Urban	97	144.036	No	0.523505	0	98.97	92.7835	1.03093	0	6.18557	3.09278	0	0	0	0	0	0	0
42019902600	Butler	2	Urban	45	22.4754	No	0.470444	0	100	86.6667	0	2.22222	11.1111	4.44444	3	66.6667	33.3333	6.66667	4.44444	2.22222	15
42019902700	Butler	1.1	Urban	18	15.676	No	0.758333	0	100	100	0	0	0	0	0	0	0	0	0	0	0
42019902800	Butler	2.5	Urban	103	40.9977	No	0.329709	0	97.09	94.1748	0	2.91262	2.91262	0.970874	6	100	0	5.82524	5.82524	0	17.1667
42019902900	Butler	3.1	Urban	20	6.38484	Yes	0.943	60	100	100	0	0	0	0	0	0	0	0	0	0	0
42019903000	Butler	7.9	Urban	58	7.32808	Yes	1.295	51.72	100	93.1034	0	0	6.89655	0	0	0	0	0	0	0	0
42019903100	Butler	4.9	Urban	33	6.71794	Yes	1.38515	75.76	96.97	93.9394	0	3.0303	3.0303	0	0	0	0	0	0	0	0
42019910100	Butler	74.5	Urban	66	0.886222	Yes	2.49606	90.91	100	96.9697	0	1.51515	1.51515	0	1	0	100	1.51515	0	1.51515	66
42019910200	Butler	101.1	Rural	85	0.840941	Yes	6.72259	100	98.82	91.7647	1.17647	0	7.05882	2.35294	0	0	0	0	0	0	0
42019910301	Butler	29.6	Urban	36	1.2179	Yes	3.13361	88.89	100	100	0	0	0	0	0	0	0	0	0	0	0
42019910302	Butler	54.3	Urban	47	0.864775	Yes	4.25404	95.74	100	97.8723	0	0	2.12766	0	0	0	0	0	0	0	0
42019910400	Butler	1.7	Urban	39	23.4843	No	0.219487	0	100	89.7436	0	5.12821	5.12821	0	3	66.6667	33.3333	7.69231	5.12821	2.5641	13
42019910500	Butler	0.6	Urban	0	0	Unknown	N/A	#VALUE!	#VALUE!	N/A	N/A	N/A	N/A	N/A	N/A	N/A	N/A	N/A	N/A	N/A	N/A
42019910600	Butler	49.4	Urban	56	1.13338	Yes	5.67143	100	98.21	87.5	0	0	12.5	0	0	0	0	0	0	0	0
42019910700	Butler	23.7	Urban	38	1.60454	Yes	3.32474	100	97.37	94.7368	0	0	5.26316	0	0	0	0	0	0	0	0
42019910800	Butler	17.6	Urban	36	2.04041	Yes	2.19917	97.22	100	94.4444	0	0	5.55556	0	0	0	0	0	0	0	0
42019910900	Butler	6.8	Urban	72	10.6617	Yes	0.882639	34.72	98.61	97.2222	0	1.38889	1.38889	0	2	100	0	2.77778	2.77778	0	36
42019911000	Butler	48.6	Urban	134	2.75875	Yes	5.92306	100	97.76	93.2836	0	0.746269	5.97015	0.746269	0	0	0	0	0	0	0
42019911100	Butler	24.1	Urban	66	2.73897	Yes	3.58273	100	96.97	83.3333	3.0303	0	13.6364	0	0	0	0	0	0	0	0
42019911200	Butler	23.5	Urban	78	3.31385	Yes	2.6641	91.03	98.72	96.1538	0	0	3.84615	1.28205	0	0	0	0	0	0	0
42019911300	Butler	47.4	Urban	57	1.20345	Yes	4.2414	78.95	100	91.2281	0	1.75439	7.01754	0	2	0	100	3.50877	0	3.50877	28.5
42019911400	Butler	24.1	Urban	50	2.07752	Yes	2.8424	100	100	94	0	2	4	0	0	0	0	0	0	0	0
42019911501	Butler	22.9	Urban	82	3.57464	Yes	2.50195	78.05	100	95.122	0	0	4.87805	0	0	0	0	0	0	0	0
42019911502	Butler	24.5	Urban	73	2.98467	Yes	1.37904	45.21	97.26	98.6301	0	1.36986	0	0	1	0	100	1.36986	0	1.36986	73
42019911600	Butler	24.3	Urban	43	1.77168	Yes	4.23116	100	100	81.3953	2.32558	2.32558	13.9535	0	0	0	0	0	0	0	0
42019911700	Butler	23.8	Urban	74	3.10293	Yes	1.22054	33.78	98.65	94.5946	0	1.35135	4.05405	0	1	0	100	1.35135	0	1.35135	74
42019911800	Butler	44.7	Urban	90	2.01372	Yes	2.59856	96.67	100	91.1111	2.22222	0	6.66667	0	2	50	50	2.22222	1.11111	1.11111	45
42019911900	Butler	2.4	Urban	123	50.322	No	0.346667	0.81	98.37	97.561	0	0.813008	1.62602	0	1	100	0	0.813008	0.813008	0	123
42019912001	Butler	5.3	Urban	0	0	Unknown	N/A	#VALUE!	#VALUE!	N/A	N/A	N/A	N/A	N/A	N/A	N/A	N/A	N/A	N/A	N/A	N/A
42019912002	Butler	3.7	Urban	0	0	Unknown	N/A	#VALUE!	#VALUE!	N/A	N/A	N/A	N/A	N/A	N/A	N/A	N/A	N/A	N/A	N/A	N/A
42019912101	Butler	1.3	Urban	0	0	Unknown	N/A	#VALUE!	#VALUE!	N/A	N/A	N/A	N/A	N/A	N/A	N/A	N/A	N/A	N/A	N/A	N/A
42019912102	Butler	0.7	Urban	0	0	Unknown	N/A	#VALUE!	#VALUE!	N/A	N/A	N/A	N/A	N/A	N/A	N/A	N/A	N/A	N/A	N/A	N/A
42019912200	Butler	1.7	Urban	0	0	Unknown	N/A	#VALUE!	#VALUE!	N/A	N/A	N/A	N/A	N/A	N/A	N/A	N/A	N/A	N/A	N/A	N/A
42019912301	Butler	6.6	Urban	0	0	Unknown	N/A	#VALUE!	#VALUE!	N/A	N/A	N/A	N/A	N/A	N/A	N/A	N/A	N/A	N/A	N/A	N/A
42019912303	Butler	0.8	Urban	16	19.7449	No	0.326875	0	100	87.5	0	6.25	6.25	0	0	0	0	0	0	0	0
42019912304	Butler	3.6	Urban	0	0	Unknown	N/A	#VALUE!	#VALUE!	N/A	N/A	N/A	N/A	N/A	N/A	N/A	N/A	N/A	N/A	N/A	N/A
42019912401	Butler	9.9	Urban	34	3.45045	Yes	1.01118	35.29	100	85.2941	0	0	14.7059	0	3	100	0	8.82353	8.82353	0	11.3333
42019912402	Butler	13.9	Urban	52	3.74395	Yes	1.64596	73.08	100	86.5385	0	0	13.4615	0	2	100	0	3.84615	3.84615	0	26
42019912700	Butler	24.3	Urban	99	4.07489	Yes	1.42939	78.79	96.97	93.9394	1.0101	0	5.05051	0	2	50	50	2.0202	1.0101	1.0101	49.5
42019912800	Butler	23.1	Urban	61	2.63557	Yes	3.70361	100	100	95.082	0	1.63934	3.27869	0	0	0	0	0	0	0	0
42021000100	Cambria	0.2	Urban	101	450.236	No	0.119703	0	99.01	75.2475	16.8317	0	7.92079	1.9802	3	33.3333	66.6667	2.9703	0.990099	1.9802	33.6667
42021000200	Cambria	0.4	Urban	33	82.3749	No	0.286061	0	100	72.7273	18.1818	0	9.09091	0	0	0	0	0	0	0	0
42021000300	Cambria	0.4	Urban	56	154.752	No	0.473393	0	98.21	83.9286	8.92857	0	7.14286	0	0	0	0	0	0	0	0
42021000500	Cambria	0.4	Urban	65	185.269	No	0.486923	0	100	86.1538	3.07692	1.53846	9.23077	0	0	0	0	0	0	0	0
42021000600	Cambria	0.3	Urban	49	143.944	No	0.510816	0	95.92	91.8367	2.04082	2.04082	4.08163	0	1	100	0	2.04082	2.04082	0	49
42021000700	Cambria	0.8	Urban	103	136.714	No	0.725146	19.42	100	92.233	0	0	7.76699	0	0	0	0	0	0	0	0
42021001200	Cambria	0.4	Urban	128	311.903	No	0.525937	0	100	92.9688	0.78125	2.34375	3.90625	0	0	0	0	0	0	0	0
42021010100	Cambria	19.5	Urban	160	8.20429	Yes	1.35475	63.13	97.5	93.75	1.25	1.25	3.75	1.25	1	0	100	0.625	0	0.625	160
42021010200	Cambria	0.8	Urban	1	1.21446	Yes	2.16	100	100	100	0	0	0	0	0	0	0	0	0	0	0
42021010300	Cambria	11.5	Urban	99	8.59303	Yes	1.99051	86.87	98.99	94.9495	1.0101	1.0101	3.0303	5.05051	0	0	0	0	0	0	0
42021010500	Cambria	3.8	Urban	12	3.13323	Yes	1.31667	75	100	100	0	0	0	0	0	0	0	0	0	0	0
42021010600	Cambria	1.1	Urban	0	0	Unknown	N/A	#VALUE!	#VALUE!	N/A	N/A	N/A	N/A	N/A	N/A	N/A	N/A	N/A	N/A	N/A	N/A
42021010700	Cambria	9.3	Urban	103	11.1063	No	0.973495	20.39	100	92.233	0.970874	1.94175	4.85437	0	0	0	0	0	0	0	0
42021010801	Cambria	5.9	Urban	123	21.0008	No	0.708455	30.08	97.56	93.4959	0	1.62602	4.87805	0	2	50	50	1.62602	0.813008	0.813008	61.5
42021011000	Cambria	0.4	Urban	0	0	Unknown	N/A	#VALUE!	#VALUE!	N/A	N/A	N/A	N/A	N/A	N/A	N/A	N/A	N/A	N/A	N/A	N/A
42021011100	Cambria	12.2	Urban	32	2.62063	Yes	1.77219	100	100	93.75	0	0	6.25	0	0	0	0	0	0	0	0
42021011200	Cambria	1.1	Urban	0	0	Unknown	N/A	#VALUE!	#VALUE!	N/A	N/A	N/A	N/A	N/A	N/A	N/A	N/A	N/A	N/A	N/A	N/A
42021011300	Cambria	2.3	Urban	0	0	Unknown	N/A	#VALUE!	#VALUE!	N/A	N/A	N/A	N/A	N/A	N/A	N/A	N/A	N/A	N/A	N/A	N/A
42021011400	Cambria	13.3	Urban	161	12.127	No	0.508385	13.66	99.38	90.6832	1.24224	1.24224	6.8323	0	2	50	50	1.24224	0.621118	0.621118	80.5
42021011500	Cambria	47.9	Urban	89	1.85647	Yes	1.5273	78.65	97.75	94.382	0	0	5.61798	1.1236	1	0	100	1.1236	0	1.1236	89
42021011600	Cambria	1.9	Urban	0	0	Unknown	N/A	#VALUE!	#VALUE!	N/A	N/A	N/A	N/A	N/A	N/A	N/A	N/A	N/A	N/A	N/A	N/A
42021011700	Cambria	31.6	Urban	51	1.61294	Yes	2.35784	72.55	98.04	94.1176	0	0	5.88235	0	0	0	0	0	0	0	0
42021011800	Cambria	59.4	Urban	20	0.336662	Yes	3.6	100	100	90	0	5	5	0	0	0	0	0	0	0	0
42021011900	Cambria	3	Urban	0	0	Unknown	N/A	#VALUE!	#VALUE!	N/A	N/A	N/A	N/A	N/A	N/A	N/A	N/A	N/A	N/A	N/A	N/A
42021012000	Cambria	74.5	Urban	163	2.18856	No	1.46558	31.29	98.16	94.4785	0	0.613497	4.90798	0	2	0	100	1.22699	0	1.22699	81.5
42021012100	Cambria	59	Urban	42	0.712436	Yes	5.44262	100	97.62	85.7143	0	2.38095	11.9048	0	0	0	0	0	0	0	0
42021012200	Cambria	39.1	Urban	115	2.94031	Yes	4.00278	97.39	100	93.913	0	0	6.08696	0	0	0	0	0	0	0	0
42021012300	Cambria	30.5	Urban	41	1.34349	Yes	4.37976	100	97.56	92.6829	2.43902	0	4.87805	0	0	0	0	0	0	0	0
42021012400	Cambria	36.3	Urban	52	1.43054	Yes	1.64385	61.54	98.08	94.2308	0	0	5.76923	0	1	0	100	1.92308	0	1.92308	52
42021012500	Cambria	49.8	Rural	78	1.56487	Yes	1.99513	52.56	97.44	94.8718	0	0	5.12821	0	3	100	0	3.84615	3.84615	0	26
42021012600	Cambria	1.7	Urban	81	48.4615	No	0.635556	7.41	96.3	97.5309	0	0	2.46914	0	1	0	100	1.23457	0	1.23457	81
42021012700	Cambria	27.2	Urban	75	2.75627	Yes	2.8244	100	96	96	0	1.33333	2.66667	2.66667	0	0	0	0	0	0	0
42021012800	Cambria	12.8	Urban	88	6.87331	No	0.532727	5.68	100	93.1818	0	1.13636	5.68182	0	3	33.3333	66.6667	3.40909	1.13636	2.27273	29.3333
42021012900	Cambria	24.8	Urban	109	4.4014	Yes	1.1511	46.79	99.08	94.4954	0	0	5.50459	0	1	0	100	0.917431	0	0.917431	109
42021013000	Cambria	0.7	Urban	101	153.464	No	0.24198	0	98.02	95.0495	0	0	4.9505	0	2	50	50	1.9802	0.990099	0.990099	50.5
42021013100	Cambria	29.2	Urban	37	1.26559	Yes	2.88838	97.3	97.3	91.8919	0	0	8.10811	0	0	0	0	0	0	0	0
42021013200	Cambria	19.6	Urban	94	4.80581	Yes	2.48872	96.81	98.94	100	0	0	0	0	0	0	0	0	0	0	0
42021013300	Cambria	46.1	Urban	156	3.38518	Yes	2.12276	87.82	99.36	94.2308	0	1.92308	3.84615	0	1	0	100	0.641026	0	0.641026	156
42021013400	Cambria	1.8	Urban	95	52.8771	No	0.662316	12.63	100	77.8947	10.5263	2.10526	9.47368	2.10526	1	100	0	1.05263	1.05263	0	95
42021013500	Cambria	0.7	Urban	79	111.109	Yes	1.12405	72.15	98.73	92.4051	3.79747	1.26582	2.53165	0	0	0	0	0	0	0	0
42021013600	Cambria	0.7	Urban	103	142.132	No	0.823689	14.56	100	87.3786	6.79612	1.94175	3.8835	0	0	0	0	0	0	0	0
42021013700	Cambria	6.1	Urban	113	18.452	No	0.401504	4.42	100	92.0354	0.884956	0.884956	6.19469	0.884956	4	75	25	3.53982	2.65487	0.884956	28.25
42023960100	Cameron	0.7	Urban	58	81.7185	No	0.551724	8.62	98.28	100	0	0	0	0	1	100	0	1.72414	1.72414	0	58
42023960200	Cameron	395.5	Urban	94	0.237661	Yes	4.98043	85.11	97.87	96.8085	0	0	3.19149	0	0	0	0	0	0	0	0
42025020102	Carbon	14.6	Urban	120	8.22019	Yes	0.929	37.5	99.17	90.8333	0	0.833333	8.33333	0	1	0	100	0.833333	0	0.833333	120
42025020103	Carbon	36.2	Urban	40	1.1047	Yes	5.5295	100	97.5	90	0	0	10	2.5	0	0	0	0	0	0	0
42025020105	Carbon	37.6	Urban	2	0.0531961	Yes	7.725	100	100	100	0	0	0	0	0	0	0	0	0	0	0
42025020106	Carbon	70.2	Rural	6	0.085444	Yes	3.95	100	100	83.3333	0	0	16.6667	0	0	0	0	0	0	0	0
42025020200	Carbon	74.9	Urban	161	2.14938	Yes	1.4605	44.1	99.38	96.2733	0	1.24224	2.48447	0	1	0	100	0.621118	0	0.621118	161
42025020300	Carbon	29.9	Urban	227	7.60395	Yes	0.881101	47.58	98.68	93.8326	0.440529	0.440529	5.28634	1.76211	1	100	0	0.440529	0.440529	0	227
42025020400	Carbon	1.5	Urban	136	88.5213	No	0.774632	22.06	97.79	91.9118	0	1.47059	6.61765	1.47059	1	100	0	0.735294	0.735294	0	136
42025020500	Carbon	46.4	Urban	161	3.47221	Yes	2.2636	80.75	98.76	93.1677	0	0.621118	6.21118	0	2	100	0	1.24224	1.24224	0	80.5
42025020600	Carbon	1.6	Urban	203	125.071	No	0.327241	0.49	99.01	94.5813	0.492611	0.492611	4.4335	0	2	50	50	0.985222	0.492611	0.492611	101.5
42025020700	Carbon	16.9	Urban	74	4.37774	Yes	2.345	75.68	100	86.4865	1.35135	0	12.1622	1.35135	0	0	0	0	0	0	0
42025020800	Carbon	49.2	Urban	196	3.98688	Yes	3.86163	88.78	97.96	93.3673	0	0.510204	6.12245	0.510204	0	0	0	0	0	0	0
42025020900	Carbon	2.5	Urban	134	53.9419	No	0.408284	12.69	97.76	97.7612	0	0.746269	1.49254	3.73134	2	50	50	1.49254	0.746269	0.746269	67
42027010100	Centre	85.6	Urban	99	1.15655	Yes	8.20313	100	98.99	94.9495	1.0101	1.0101	3.0303	0	0	0	0	0	0	0	0
42027010200	Centre	174.2	Urban	76	0.436231	Yes	2.30224	69.74	100	90.7895	1.31579	1.31579	6.57895	2.63158	1	0	100	1.31579	0	1.31579	76
42027010300	Centre	1.1	Urban	112	99.2572	No	0.265982	0.89	100	89.2857	0	0	10.7143	0.892857	2	50	50	1.78571	0.892857	0.892857	56
42027010400	Centre	147.8	Urban	72	0.487106	Yes	2.61014	88.89	98.61	97.2222	0	1.38889	1.38889	0	0	0	0	0	0	0	0
42027010500	Centre	125.6	Urban	97	0.772599	Yes	5.33629	100	100	95.8763	0	1.03093	3.09278	1.03093	0	0	0	0	0	0	0
42027010600	Centre	51.9	Urban	60	1.15581	Yes	4.3895	100	100	96.6667	0	0	3.33333	1.66667	0	0	0	0	0	0	0
42027010700	Centre	60.4	Urban	71	1.17538	Yes	5.89465	100	100	92.9577	0	1.40845	5.6338	0	0	0	0	0	0	0	0
42027010800	Centre	149.6	Urban	42	0.280711	Yes	3.88214	83.33	100	95.2381	0	0	4.7619	0	1	0	100	2.38095	0	2.38095	42
42027010900	Centre	106.2	Urban	95	0.894277	Yes	1.94263	75.79	98.95	95.7895	0	0	4.21053	0	1	0	100	1.05263	0	1.05263	95
42027011000	Centre	27.1	Urban	146	5.38092	Yes	1.40212	43.15	99.32	93.1507	0	0.684932	6.16438	0	1	100	0	0.684932	0.684932	0	146
42027011100	Centre	1.8	Urban	100	54.0568	No	0.2919	0	100	93	0	1	6	0	4	50	50	4	2	2	25
42027011201	Centre	27.5	Urban	79	2.86978	Yes	3.29481	97.47	100	92.4051	0	0	7.59494	1.26582	0	0	0	0	0	0	0
42027011300	Centre	15	Urban	24	1.60504	Yes	1.27583	50	95.83	95.8333	0	0	4.16667	0	2	100	0	8.33333	8.33333	0	12
42027011400	Centre	9.6	Urban	24	2.50563	No	0.7175	16.67	95.83	95.8333	0	0	4.16667	0	1	100	0	4.16667	4.16667	0	24
42027011501	Centre	1.2	Urban	14	11.6179	Yes	1.37786	78.57	100	71.4286	14.2857	14.2857	0	0	0	0	0	0	0	0	0
42027011502	Centre	3.1	Urban	21	6.68164	No	0.567143	23.81	100	90.4762	0	4.7619	4.7619	9.52381	5	100	0	23.8095	23.8095	0	4.2
42027011600	Centre	7.2	Urban	14	1.93712	No	0.817857	28.57	100	92.8571	0	0	7.14286	0	3	100	0	21.4286	21.4286	0	4.66667
42027011702	Centre	11	Urban	85	7.72822	No	0.343647	7.06	97.65	89.4118	2.35294	3.52941	4.70588	0	3	66.6667	33.3333	3.52941	2.35294	1.17647	28.3333
42027011800	Centre	31.2	Urban	32	1.02536	Yes	1.23031	43.75	93.75	87.5	6.25	0	6.25	0	1	0	100	3.125	0	3.125	32
42027011901	Centre	23.6	Urban	9	0.381424	Yes	4.27222	100	88.89	100	0	0	0	0	0	0	0	0	0	0	0
42027011902	Centre	43.3	Urban	20	0.46186	Yes	3.802	100	100	95	0	0	5	10	0	0	0	0	0	0	0
42027012000	Centre	0.5	Urban	12	22.114	No	0.744167	0	100	91.6667	0	0	8.33333	0	0	0	0	0	0	0	0
42027012100	Centre	0.4	Urban	0	0	Unknown	N/A	#VALUE!	#VALUE!	N/A	N/A	N/A	N/A	N/A	N/A	N/A	N/A	N/A	N/A	N/A	N/A
42027012200	Centre	0.6	Urban	0	0	Unknown	N/A	#VALUE!	#VALUE!	N/A	N/A	N/A	N/A	N/A	N/A	N/A	N/A	N/A	N/A	N/A	N/A
42027012300	Centre	0.5	Urban	3	5.61031	No	0.496667	0	100	100	0	0	0	0	0	0	0	0	0	0	0
42027012400	Centre	0.5	Urban	2	4.15365	No	0.4	0	100	100	0	0	0	0	2	100	0	100	100	0	1
42027012500	Centre	0.1	Urban	14	106.467	No	0.105714	0	100	100	0	0	0	0	0	0	0	0	0	0	0
42027012600	Centre	0.2	Urban	4	18.7867	No	0.3475	0	100	100	0	0	0	0	0	0	0	0	0	0	0
42027012700	Centre	1.1	Urban	11	10.2857	No	0.337273	0	100	81.8182	18.1818	0	0	9.09091	1	100	0	9.09091	9.09091	0	11
42027012800	Centre	0.7	Urban	18	26.9168	No	0.736667	5.56	100	72.2222	11.1111	0	16.6667	5.55556	0	0	0	0	0	0	0
42027981202	Centre	1.2	Urban	0	0	Unknown	N/A	#VALUE!	#VALUE!	N/A	N/A	N/A	N/A	N/A	N/A	N/A	N/A	N/A	N/A	N/A	N/A
42029300101	Chester	2.5	Urban	20	8.00609	No	0.826	20	100	80	0	15	5	0	0	0	0	0	0	0	0
42029300103	Chester	0.8	Urban	14	16.9884	No	0.293571	0	100	64.2857	28.5714	0	7.14286	0	1	100	0	7.14286	7.14286	0	14
42029300104	Chester	2.5	Urban	23	9.07369	No	0.417391	0	100	91.3043	4.34783	0	4.34783	0	2	50	50	8.69565	4.34783	4.34783	11.5
42029300106	Chester	1.6	Urban	22	14.0918	No	0.410909	0	100	54.5455	4.54545	22.7273	18.1818	0	1	100	0	4.54545	4.54545	0	22
42029300107	Chester	7.9	Urban	9	1.14235	Yes	1.33	88.89	100	77.7778	0	11.1111	11.1111	0	1	100	0	11.1111	11.1111	0	9
42029300108	Chester	2.4	Urban	21	8.58033	No	0.709524	9.52	100	66.6667	9.52381	9.52381	14.2857	0	1	100	0	4.7619	4.7619	0	21
42029300109	Chester	2	Urban	4	1.97956	Yes	1.305	100	100	0	50	0	50	0	0	0	0	0	0	0	0
42029300201	Chester	2.5	Urban	66	26.6801	No	0.498333	0	98.48	63.6364	16.6667	12.1212	7.57576	4.54545	1	100	0	1.51515	1.51515	0	66
42029300202	Chester	5.8	Urban	10	1.73864	Yes	1.03	60	100	80	0	0	20	0	1	100	0	10	10	0	10
42029300301	Chester	11.3	Urban	5	0.44083	Yes	1.15	100	100	100	0	0	0	0	0	0	0	0	0	0	0
42029300302	Chester	5.6	Urban	23	4.1254	No	0.748261	13.04	100	91.3043	0	0	8.69565	0	0	0	0	0	0	0	0
42029300303	Chester	1.2	Urban	35	29.3968	No	0.760286	5.71	100	80	5.71429	5.71429	8.57143	0	1	0	100	2.85714	0	2.85714	35
42029300400	Chester	1.3	Urban	27	21.4213	No	0.398889	0	100	88.8889	3.7037	0	7.40741	0	1	0	100	3.7037	0	3.7037	27
42029300501	Chester	5.5	Urban	11	2.0085	Yes	1.45091	100	100	100	0	0	0	0	0	0	0	0	0	0	0
42029300502	Chester	2.9	Urban	29	9.91861	No	0.584138	0	100	93.1034	3.44828	0	3.44828	0	0	0	0	0	0	0	0
42029300600	Chester	1.6	Urban	48	30.4579	No	0.802292	27.08	100	72.9167	12.5	2.08333	12.5	0	0	0	0	0	0	0	0
42029300700	Chester	0.5	Urban	52	107.038	No	0.4825	0	100	86.5385	3.84615	5.76923	3.84615	0	0	0	0	0	0	0	0
42029300800	Chester	0.9	Urban	83	94.1939	No	0.263373	0	100	91.5663	3.61446	1.20482	3.61446	1.20482	4	100	0	4.81928	4.81928	0	20.75
42029300900	Chester	0.7	Urban	19	28.2692	No	0.292632	0	100	100	0	0	0	0	2	50	50	10.5263	5.26316	5.26316	9.5
42029301000	Chester	8.7	Urban	59	6.75276	No	0.911864	27.12	100	81.3559	1.69492	5.08475	11.8644	0	1	100	0	1.69492	1.69492	0	59
42029301100	Chester	0.8	Urban	57	74.2903	No	0.958772	29.82	100	87.7193	3.50877	7.01754	1.75439	0	0	0	0	0	0	0	0
42029301300	Chester	10.7	Urban	57	5.3479	Yes	1.88211	91.23	100	94.7368	0	0	5.26316	3.50877	0	0	0	0	0	0	0
42029301401	Chester	2.2	Urban	33	14.8778	No	0.766061	24.24	96.97	90.9091	0	0	9.09091	0	1	100	0	3.0303	3.0303	0	33
42029301402	Chester	11	Urban	47	4.27076	Yes	1.04745	40.43	100	87.234	2.12766	2.12766	8.51064	0	2	100	0	4.25532	4.25532	0	23.5
42029301500	Chester	7.5	Urban	18	2.38804	Yes	2.02111	94.44	100	100	0	0	0	0	0	0	0	0	0	0	0
42029301600	Chester	18.7	Urban	18	0.960141	Yes	4.30722	100	100	94.4444	0	0	5.55556	0	0	0	0	0	0	0	0
42029301700	Chester	16.2	Urban	15	0.925291	Yes	4.034	100	93.33	100	0	0	0	0	0	0	0	0	0	0	0
42029301800	Chester	17.7	Urban	5	0.282851	Yes	3.314	100	100	100	0	0	0	0	0	0	0	0	0	0	0
42029301900	Chester	9.9	Urban	0	0	Unknown	N/A	#VALUE!	#VALUE!	N/A	N/A	N/A	N/A	N/A	N/A	N/A	N/A	N/A	N/A	N/A	N/A
42029302000	Chester	12.4	Urban	11	0.883538	Yes	1.68636	100	100	81.8182	9.09091	9.09091	0	0	0	0	0	0	0	0	0
42029302101	Chester	8.4	Urban	18	2.13211	Yes	0.895	38.89	100	61.1111	0	16.6667	22.2222	0	4	100	0	22.2222	22.2222	0	4.5
42029302102	Chester	2.5	Urban	30	12.029	No	0.817	30	100	83.3333	10	6.66667	0	0	0	0	0	0	0	0	0
42029302202	Chester	7.5	Urban	47	6.28167	No	0.612128	12.77	97.87	80.8511	4.25532	6.38298	8.51064	0	4	100	0	8.51064	8.51064	0	11.75
42029302203	Chester	2.8	Urban	24	8.67281	Yes	1.05625	50	100	87.5	0	0	12.5	4.16667	1	100	0	4.16667	4.16667	0	24
42029302204	Chester	2.6	Urban	28	10.8299	No	0.472143	0	96.43	75	7.14286	3.57143	14.2857	7.14286	0	0	0	0	0	0	0
42029302300	Chester	0.4	Urban	20	49.4876	No	0.295	0	100	80	15	0	5	5	1	100	0	5	5	0	20
42029302400	Chester	0.5	Urban	32	64.8095	No	0.263437	0	100	31.25	37.5	0	31.25	18.75	1	100	0	3.125	3.125	0	32
42029302500	Chester	0.4	Urban	43	97.2636	No	0.260698	0	100	67.4419	13.9535	9.30233	9.30233	4.65116	0	0	0	0	0	0	0
42029302600	Chester	0.4	Urban	24	57.9767	No	0.41125	0	95.83	45.8333	25	0	29.1667	8.33333	0	0	0	0	0	0	0
42029302702	Chester	1.7	Urban	41	24.0088	No	0.456342	0	97.56	80.4878	2.43902	2.43902	14.6341	0	3	66.6667	33.3333	7.31707	4.87805	2.43902	13.6667
42029302703	Chester	4.4	Urban	19	4.34888	Yes	0.997368	47.37	100	84.2105	0	10.5263	5.26316	0	1	0	100	5.26316	0	5.26316	19
42029302704	Chester	2	Urban	21	10.7111	Yes	0.674286	33.33	100	95.2381	4.7619	0	0	0	1	100	0	4.7619	4.7619	0	21
42029302705	Chester	1.1	Urban	16	14.5803	No	0.4025	0	100	81.25	0	6.25	12.5	12.5	1	100	0	6.25	6.25	0	16
42029302706	Chester	2.7	Urban	17	6.25515	No	0.444118	0	100	88.2353	0	0	11.7647	0	2	100	0	11.7647	11.7647	0	8.5
42029302802	Chester	3.9	Urban	10	2.55883	No	0.611	20	100	90	0	0	10	0	3	100	0	30	30	0	3.33333
42029302803	Chester	1.1	Urban	28	25.5324	Yes	0.983214	57.14	100	96.4286	3.57143	0	0	0	0	0	0	0	0	0	0
42029302804	Chester	2.8	Urban	19	6.69281	No	0.548421	10.53	100	94.7368	0	0	5.26316	0	0	0	0	0	0	0	0
42029302805	Chester	2.2	Urban	45	20.4113	No	0.561556	0	100	93.3333	2.22222	2.22222	2.22222	0	0	0	0	0	0	0	0
42029302901	Chester	3.9	Urban	20	5.09179	No	0.6375	15	100	85	0	0	15	0	1	100	0	5	5	0	20
42029302902	Chester	4.7	Urban	9	1.9004	Yes	1.03222	44.44	88.89	100	0	0	0	0	0	0	0	0	0	0	0
42029303000	Chester	3.8	Urban	7	1.82654	No	0.615714	14.29	100	85.7143	0	0	14.2857	0	2	100	0	28.5714	28.5714	0	3.5
42029303100	Chester	6.3	Urban	7	1.10716	Yes	1.11429	42.86	85.71	57.1429	0	14.2857	28.5714	14.2857	1	100	0	14.2857	14.2857	0	7
42029303301	Chester	5.9	Urban	3	0.511214	Yes	2.04667	100	100	66.6667	0	0	33.3333	0	0	0	0	0	0	0	0
42029303302	Chester	9.5	Urban	7	0.739124	Yes	1.07857	57.14	100	85.7143	0	0	14.2857	0	2	50	50	28.5714	14.2857	14.2857	3.5
42029303401	Chester	0.7	Urban	0	0	Unknown	N/A	#VALUE!	#VALUE!	N/A	N/A	N/A	N/A	N/A	N/A	N/A	N/A	N/A	N/A	N/A	N/A
42029303402	Chester	0.4	Urban	0	0	Unknown	N/A	#VALUE!	#VALUE!	N/A	N/A	N/A	N/A	N/A	N/A	N/A	N/A	N/A	N/A	N/A	N/A
42029303501	Chester	6.5	Urban	0	0	Unknown	N/A	#VALUE!	#VALUE!	N/A	N/A	N/A	N/A	N/A	N/A	N/A	N/A	N/A	N/A	N/A	N/A
42029303502	Chester	8.9	Urban	0	0	Unknown	N/A	#VALUE!	#VALUE!	N/A	N/A	N/A	N/A	N/A	N/A	N/A	N/A	N/A	N/A	N/A	N/A
42029303801	Chester	9.4	Urban	27	2.87599	Yes	2.98185	100	100	77.7778	7.40741	0	14.8148	0	0	0	0	0	0	0	0
42029303802	Chester	9.1	Urban	37	4.06168	Yes	1.49514	83.78	100	81.0811	8.10811	2.7027	8.10811	0	0	0	0	0	0	0	0
42029303901	Chester	3.8	Urban	10	2.63352	No	0.604	10	100	50	10	20	20	0	1	100	0	10	10	0	10
42029303902	Chester	11.1	Urban	26	2.33466	Yes	1.31308	53.85	100	88.4615	0	3.84615	7.69231	3.84615	2	100	0	7.69231	7.69231	0	13
42029304000	Chester	3.6	Urban	33	9.2088	No	0.389394	3.03	100	78.7879	6.06061	9.09091	6.06061	3.0303	1	100	0	3.0303	3.0303	0	33
42029304101	Chester	1.4	Urban	66	48.885	No	0.388182	0	98.48	78.7879	7.57576	3.0303	10.6061	0	3	66.6667	33.3333	4.54545	3.0303	1.51515	22
42029304102	Chester	0.8	Urban	28	33.4221	No	0.464286	0	100	75	10.7143	3.57143	10.7143	0	1	100	0	3.57143	3.57143	0	28
42029304201	Chester	4.5	Urban	37	8.19729	No	0.498108	8.11	100	81.0811	16.2162	2.7027	0	8.10811	5	80	20	13.5135	10.8108	2.7027	7.4
42029304300	Chester	11.2	Urban	25	2.24179	Yes	1.0572	44	100	84	4	0	12	0	4	25	75	16	4	12	6.25
42029304403	Chester	1.8	Urban	4	2.1854	Yes	1.0175	75	100	100	0	0	0	0	1	0	100	25	0	25	4
42029304404	Chester	1.8	Urban	2	1.12595	Yes	1.135	100	100	50	0	50	0	0	1	0	100	50	0	50	2
42029304405	Chester	3	Urban	16	5.341	Yes	0.89	43.75	100	75	0	12.5	12.5	0	3	100	0	18.75	18.75	0	5.33333
42029304406	Chester	3.8	Urban	4	1.0466	Yes	1.1	50	100	100	0	0	0	0	2	50	50	50	25	25	2
42029304501	Chester	6.5	Urban	4	0.619347	Yes	1.3475	50	100	100	0	0	0	0	2	100	0	50	50	0	2
42029304502	Chester	4.4	Urban	5	1.13414	Yes	1.336	80	100	80	0	0	20	0	0	0	0	0	0	0	0
42029304600	Chester	12	Urban	17	1.42133	Yes	3.22471	100	100	100	0	0	0	0	0	0	0	0	0	0	0
42029304900	Chester	24.8	Urban	83	3.35341	Yes	2.21096	87.95	100	85.5422	4.81928	0	9.63855	1.20482	1	0	100	1.20482	0	1.20482	83
42029305000	Chester	0.5	Urban	19	39.6667	No	0.23579	0	100	89.4737	0	5.26316	5.26316	0	1	0	100	5.26316	0	5.26316	19
42029305101	Chester	11.7	Urban	44	3.74968	Yes	2.71273	100	95.45	86.3636	4.54545	4.54545	4.54545	0	0	0	0	0	0	0	0
42029305102	Chester	9.9	Urban	37	3.75107	Yes	3.02378	100	100	91.8919	0	0	8.10811	0	0	0	0	0	0	0	0
42029305300	Chester	6	Urban	94	15.586	Yes	1.07702	67.02	98.94	67.0213	22.3404	1.06383	9.57447	2.12766	1	100	0	1.06383	1.06383	0	94
42029305400	Chester	0.5	Urban	20	39.1797	Yes	0.967	35	100	50	30	0	20	15	0	0	0	0	0	0	0
42029305500	Chester	0.6	Urban	53	90.2409	No	0.206792	0	98.11	39.6226	49.0566	1.88679	9.43396	7.54717	0	0	0	0	0	0	0
42029305600	Chester	0.3	Urban	32	107.869	No	0.305312	0	100	18.75	53.125	0	28.125	9.375	2	50	50	6.25	3.125	3.125	16
42029305700	Chester	0.3	Urban	34	108.812	No	0.216765	0	100	55.8824	38.2353	5.88235	0	0	1	100	0	2.94118	2.94118	0	34
42029306000	Chester	15.5	Urban	32	2.06302	Yes	2.26	96.88	96.88	71.875	18.75	3.125	6.25	0	0	0	0	0	0	0	0
42029306300	Chester	0.7	Urban	15	23.0447	Yes	2.00533	100	100	66.6667	26.6667	0	6.66667	0	0	0	0	0	0	0	0
42029306501	Chester	5.9	Urban	10	1.68288	Yes	1.198	50	100	90	0	0	10	0	0	0	0	0	0	0	0
42029306503	Chester	4	Urban	2	0.496257	Yes	1.225	100	100	100	0	0	0	0	0	0	0	0	0	0	0
42029306504	Chester	6.1	Urban	20	3.25923	Yes	1.1365	50	100	85	0	0	15	5	1	100	0	5	5	0	20
42029306600	Chester	9.7	Urban	6	0.618666	Yes	4.045	100	100	66.6667	0	0	33.3333	16.6667	0	0	0	0	0	0	0
42029306700	Chester	13.1	Urban	8	0.612623	Yes	3.90625	100	87.5	100	0	0	0	0	0	0	0	0	0	0	0
42029306800	Chester	10.1	Urban	12	1.19377	Yes	4.325	100	100	83.3333	0	0	16.6667	0	0	0	0	0	0	0	0
42029306900	Chester	11.7	Urban	2	0.171662	Yes	2.535	100	100	100	0	0	0	0	0	0	0	0	0	0	0
42029307000	Chester	9.6	Urban	133	13.8584	No	0.540827	10.53	99.25	86.4662	6.76692	0.75188	6.01504	0.75188	3	66.6667	33.3333	2.25564	1.50376	0.75188	44.3333
42029307100	Chester	11.3	Urban	11	0.972367	Yes	2.53909	100	100	100	0	0	0	0	0	0	0	0	0	0	0
42029307200	Chester	17.1	Urban	5	0.292154	Yes	2.544	100	80	100	0	0	0	0	0	0	0	0	0	0	0
42029307300	Chester	6.2	Urban	18	2.91879	Yes	1.23111	77.78	100	83.3333	5.55556	0	11.1111	0	0	0	0	0	0	0	0
42029307400	Chester	1.3	Urban	77	60.6641	No	0.406364	0	98.7	74.026	11.6883	0	14.2857	1.2987	1	100	0	1.2987	1.2987	0	77
42029307700	Chester	18.1	Urban	17	0.936685	Yes	4.79294	100	94.12	100	0	0	0	0	0	0	0	0	0	0	0
42029307800	Chester	16.6	Urban	22	1.32239	Yes	3.11091	100	100	86.3636	4.54545	0	9.09091	0	0	0	0	0	0	0	0
42029307900	Chester	18.1	Urban	28	1.54352	Yes	1.74357	78.57	100	89.2857	3.57143	0	7.14286	3.57143	1	100	0	3.57143	3.57143	0	28
42029308000	Chester	2	Urban	69	35.0774	No	0.283768	0	100	68.1159	17.3913	1.44928	13.0435	11.5942	2	100	0	2.89855	2.89855	0	34.5
42029308101	Chester	8.5	Urban	16	1.8933	Yes	1.82	81.25	100	100	0	0	0	0	0	0	0	0	0	0	0
42029308102	Chester	11.6	Urban	37	3.19658	Yes	0.997568	43.24	100	97.2973	0	0	2.7027	2.7027	1	100	0	2.7027	2.7027	0	37
42029308200	Chester	13.8	Urban	36	2.60676	Yes	1.65972	86.11	100	83.3333	2.77778	5.55556	8.33333	2.77778	1	100	0	2.77778	2.77778	0	36
42029310400	Chester	0.1	Urban	0	0	Unknown	N/A	#VALUE!	#VALUE!	N/A	N/A	N/A	N/A	N/A	N/A	N/A	N/A	N/A	N/A	N/A	N/A
42029311000	Chester	13.4	Urban	42	3.1347	Yes	1.245	42.86	95.24	97.619	0	0	2.38095	2.38095	1	100	0	2.38095	2.38095	0	42
42029311100	Chester	9.9	Urban	8	0.80609	Yes	1.73625	75	100	75	0	0	25	0	0	0	0	0	0	0	0
42029311200	Chester	29	Urban	10	0.345297	Yes	4.391	100	100	70	10	0	20	0	0	0	0	0	0	0	0
42029311300	Chester	8.2	Urban	12	1.46575	Yes	2.1525	100	100	83.3333	0	0	16.6667	8.33333	0	0	0	0	0	0	0
42029311401	Chester	4.3	Urban	52	11.9759	Yes	0.857885	38.46	98.08	80.7692	11.5385	1.92308	5.76923	0	1	100	0	1.92308	1.92308	0	52
42029311403	Chester	4.5	Urban	23	5.05737	Yes	1.19565	43.48	100	95.6522	0	0	4.34783	0	0	0	0	0	0	0	0
42029311404	Chester	8.6	Urban	18	2.09888	Yes	2.21389	100	94.44	100	0	0	0	5.55556	0	0	0	0	0	0	0
42029311500	Chester	14.3	Urban	49	3.42091	Yes	2.22082	95.92	100	93.8776	0	2.04082	4.08163	0	0	0	0	0	0	0	0
42029311600	Chester	2.1	Urban	1	0.480707	Yes	1.79	100	100	0	100	0	0	0	0	0	0	0	0	0	0
42029311700	Chester	17.6	Urban	35	1.9851	Yes	1.61686	71.43	100	74.2857	8.57143	0	17.1429	8.57143	2	100	0	5.71429	5.71429	0	17.5
42029311800	Chester	11.5	Urban	24	2.08945	Yes	2.53083	91.67	100	70.8333	16.6667	0	12.5	0	1	100	0	4.16667	4.16667	0	24
42031160101	Clarion	62.3	Rural	50	0.802725	Yes	9.5078	100	100	100	0	0	0	0	0	0	0	0	0	0	0
42031160102	Clarion	60.7	Urban	82	1.35095	Yes	3.06073	70.73	100	87.8049	0	0	12.1951	1.21951	0	0	0	0	0	0	0
42031160200	Clarion	68.9	Rural	93	1.35019	Yes	7.6614	100	100	92.4731	0	0	7.52688	0	0	0	0	0	0	0	0
42031160300	Clarion	74.6	Rural	98	1.31354	Yes	3.32429	97.96	97.96	92.8571	0	1.02041	6.12245	0	1	0	100	1.02041	0	1.02041	98
42031160400	Clarion	50	Rural	68	1.35945	Yes	2.29824	72.06	100	97.0588	0	0	2.94118	1.47059	1	0	100	1.47059	0	1.47059	68
42031160500	Clarion	81.5	Rural	59	0.723896	Yes	5.10356	100	100	96.6102	0	0	3.38983	0	0	0	0	0	0	0	0
42031160600	Clarion	1.6	Urban	58	36.8397	No	0.312241	5.17	100	93.1034	0	0	6.89655	0	2	50	50	3.44828	1.72414	1.72414	29
42031160700	Clarion	58.5	Rural	113	1.93013	Yes	1.72142	61.95	100	93.8053	0	0.884956	5.30973	0	2	100	0	1.76991	1.76991	0	56.5
42031160800	Clarion	73.8	Rural	122	1.65316	Yes	2.09484	53.28	100	90.9836	0	0.819672	8.19672	2.45902	7	71.4286	28.5714	5.7377	4.09836	1.63934	17.4286
42031160900	Clarion	68.9	Rural	48	0.696456	Yes	6.55229	100	100	91.6667	2.08333	0	6.25	0	0	0	0	0	0	0	0
42033330100	Clearfield	22.5	Urban	121	5.38278	No	0.953967	31.4	99.17	96.6942	0	0	3.30579	0	3	66.6667	33.3333	2.47934	1.65289	0.826446	40.3333
42033330200	Clearfield	1	Urban	77	80.0808	No	0.345195	0	100	94.8052	0	2.5974	2.5974	0	4	50	50	5.19481	2.5974	2.5974	19.25
42033330300	Clearfield	2.2	Urban	136	61.3926	No	0.305735	0	100	93.3824	0	0	6.61765	1.47059	1	100	0	0.735294	0.735294	0	136
42033330400	Clearfield	29.5	Urban	57	1.93067	Yes	3.17544	100	100	96.4912	0	0	3.50877	0	0	0	0	0	0	0	0
42033330500	Clearfield	133.2	Urban	118	0.885913	Yes	5.01449	100	98.31	95.7627	0	0	4.23729	0	0	0	0	0	0	0	0
42033330600	Clearfield	57.6	Urban	115	1.99502	No	0.861391	28.7	100	94.7826	0	0	5.21739	2.6087	1	100	0	0.869565	0.869565	0	115
42033330700	Clearfield	200.1	Urban	62	0.309922	Yes	8.56935	100	98.39	98.3871	0	0	1.6129	0	0	0	0	0	0	0	0
42033330800	Clearfield	90.4	Urban	122	1.34976	Yes	5.45533	96.72	100	98.3607	0	0	1.63934	0	0	0	0	0	0	0	0
42033330900	Clearfield	38.1	Urban	136	3.56533	Yes	2.54184	81.62	97.79	91.1765	0	1.47059	7.35294	0.735294	2	50	50	1.47059	0.735294	0.735294	68
42033331000	Clearfield	75.3	Urban	123	1.63378	Yes	4.76276	100	98.37	95.935	0.813008	0.813008	2.43902	0	0	0	0	0	0	0	0
42033331100	Clearfield	1.1	Urban	126	118.395	No	0.409286	4.76	98.41	92.8571	1.5873	0	5.55556	0	2	50	50	1.5873	0.793651	0.793651	63
42033331200	Clearfield	0.7	Urban	76	102.903	No	0.621447	2.63	98.68	94.7368	0	0	5.26316	0	0	0	0	0	0	0	0
42033331300	Clearfield	24.9	Urban	90	3.61434	Yes	1.664	80	97.78	95.5556	0	2.22222	2.22222	0	1	100	0	1.11111	1.11111	0	90
42033331401	Clearfield	64.3	Urban	84	1.30627	Yes	3.8769	92.86	97.62	98.8095	0	0	1.19048	0	0	0	0	0	0	0	0
42033331402	Clearfield	57.6	Urban	113	1.96153	No	0.960619	16.81	99.12	93.8053	0	0	6.19469	0	1	0	100	0.884956	0	0.884956	113
42033331500	Clearfield	100.9	Rural	74	0.733485	Yes	9.73514	100	100	95.9459	0	0	4.05405	0	0	0	0	0	0	0	0
42033331600	Clearfield	75.5	Urban	72	0.953927	Yes	5.16181	100	97.22	90.2778	0	0	9.72222	0	0	0	0	0	0	0	0
42033331700	Clearfield	44.5	Urban	106	2.38383	Yes	1.94764	48.11	95.28	97.1698	0	0.943396	1.88679	0.943396	1	0	100	0.943396	0	0.943396	106
42033331800	Clearfield	37.1	Urban	86	2.31976	Yes	1.53558	56.98	100	96.5116	0	0	3.48837	0	1	0	100	1.16279	0	1.16279	86
42033331900	Clearfield	88.3	Rural	60	0.679386	Yes	6.8935	100	100	96.6667	0	0	3.33333	0	0	0	0	0	0	0	0
42035030100	Clinton	375.6	Rural	97	0.258285	Yes	2.84495	54.64	98.97	93.8144	0	2.06186	4.12371	0	1	0	100	1.03093	0	1.03093	97
42035030200	Clinton	137.3	Urban	142	1.03387	Yes	2.57697	55.63	100	90.8451	0	0	9.15493	0	4	75	25	2.8169	2.11268	0.704225	35.5
42035030300	Clinton	167.3	Urban	120	0.71719	Yes	3.07225	100	96.69	96.6667	0.833333	0	2.5	0.833333	0	0	0	0	0	0	0
42035030400	Clinton	14.9	Urban	87	5.83869	Yes	2.67655	100	100	95.4023	0	0	4.5977	1.14943	0	0	0	0	0	0	0
42035030500	Clinton	29.8	Urban	88	2.95313	Yes	1.81068	45.45	97.73	95.4545	1.13636	0	3.40909	1.13636	0	0	0	0	0	0	0
42035030600	Clinton	0.8	Urban	82	97.986	No	0.270976	0	100	92.6829	0	0	7.31707	2.43902	2	50	50	2.43902	1.21951	1.21951	41
42035030700	Clinton	1.7	Urban	170	102.436	No	0.484	8.82	99.41	94.7059	0	2.35294	2.94118	1.76471	1	100	0	0.588235	0.588235	0	170
42035030800	Clinton	66.4	Urban	99	1.48992	Yes	3.55798	97.98	98.99	93.9394	0	2.0202	4.0404	0	0	0	0	0	0	0	0
42035030900	Clinton	94.1	Urban	93	0.988099	Yes	8.46935	100	100	95.6989	0	0	4.30108	0	0	0	0	0	0	0	0
42037050100	Columbia	96.3	Urban	129	1.33901	Yes	10.3253	100	99.22	98.4496	0	0	1.55039	0	0	0	0	0	0	0	0
42037050200	Columbia	90.9	Urban	123	1.35304	Yes	7.98374	100	97.56	93.4959	0	0	6.50407	0.813008	0	0	0	0	0	0	0
42037050300	Columbia	43.5	Urban	99	2.27776	Yes	2.50758	91.92	98.99	95.9596	0	1.0101	3.0303	1.0101	1	100	0	1.0101	1.0101	0	99
42037050400	Columbia	27.2	Urban	102	3.75328	Yes	3.1398	100	98.04	96.0784	0	0	3.92157	0	0	0	0	0	0	0	0
42037050500	Columbia	22.9	Urban	96	4.18385	Yes	1.8424	72.92	100	97.9167	2.08333	0	0	0	0	0	0	0	0	0	0
42037050600	Columbia	1.4	Urban	234	167.798	No	0.347607	0	99.15	94.4444	0.42735	0.42735	4.70085	0	3	66.6667	33.3333	1.28205	0.854701	0.42735	78
42037050700	Columbia	1.7	Urban	274	162.913	No	0.294562	0	97.08	95.9854	1.09489	0.364964	2.55474	0	3	100	0	1.09489	1.09489	0	91.3333
42037050800	Columbia	2.7	Urban	139	50.9927	No	0.41446	0	98.56	94.964	0	0	5.03597	0	0	0	0	0	0	0	0
42037050900	Columbia	10.5	Urban	57	5.44713	Yes	1.22754	61.4	100	94.7368	0	0	5.26316	0	3	100	0	5.26316	5.26316	0	19
42037051000	Columbia	1.4	Urban	64	44.8825	No	0.236094	1.56	100	96.875	0	0	3.125	0	2	50	50	3.125	1.5625	1.5625	32
42037051100	Columbia	1.2	Urban	44	37.4618	No	0.632046	0	100	95.4545	0	0	4.54545	0	0	0	0	0	0	0	0
42037051200	Columbia	1.7	Urban	109	62.2964	No	0.589633	0	100	97.2477	0	0.917431	1.83486	1.83486	0	0	0	0	0	0	0
42037051300	Columbia	12.6	Urban	85	6.72169	No	0.592118	24.71	98.82	91.7647	0	1.17647	7.05882	0	1	100	0	1.17647	1.17647	0	85
42037051400	Columbia	22.8	Urban	46	2.01442	Yes	2.505	100	100	100	0	0	0	0	0	0	0	0	0	0	0
42037051500	Columbia	146.2	Urban	164	1.12191	Yes	4.18134	100	95.12	95.7317	0	0	4.26829	0	0	0	0	0	0	0	0
42039110100	Crawford	123.5	Urban	106	0.858193	Yes	3.09066	79.25	100	93.3962	0	0	6.60377	0	2	0	100	1.88679	0	1.88679	53
42039110201	Crawford	69.5	Urban	42	0.604418	Yes	5.12619	100	100	95.2381	0	0	4.7619	0	0	0	0	0	0	0	0
42039110202	Crawford	46.9	Urban	4	0.0853731	Yes	4.9875	100	100	100	0	0	0	0	1	0	100	25	0	25	4
42039110300	Crawford	109.6	Rural	86	0.784977	Yes	6.86779	100	100	94.186	0	1.16279	4.65116	0	0	0	0	0	0	0	0
42039110400	Crawford	48.2	Rural	68	1.41189	Yes	2.47088	58.82	100	94.1176	0	0	5.88235	0	1	0	100	1.47059	0	1.47059	68
42039110501	Crawford	32.7	Urban	30	0.91626	Yes	2.986	100	100	100	0	0	0	0	0	0	0	0	0	0	0
42039110502	Crawford	17.1	Urban	66	3.85575	Yes	1.94727	84.85	100	95.4545	0	0	4.54545	0	1	100	0	1.51515	1.51515	0	66
42039110600	Crawford	38.8	Urban	48	1.23582	Yes	4.48104	100	100	95.8333	0	2.08333	2.08333	0	0	0	0	0	0	0	0
42039110700	Crawford	34.6	Urban	42	1.21426	Yes	3.12881	97.62	100	90.4762	0	0	9.52381	0	0	0	0	0	0	0	0
42039110800	Crawford	103.8	Urban	49	0.472204	Yes	7.69571	100	100	89.7959	2.04082	0	8.16327	0	0	0	0	0	0	0	0
42039110900	Crawford	85	Rural	99	1.16444	Yes	6.54202	100	100	96.9697	0	0	3.0303	1.0101	0	0	0	0	0	0	0
42039111000	Crawford	34.5	Urban	60	1.74159	Yes	1.98183	83.33	98.33	91.6667	0	1.66667	6.66667	0	1	100	0	1.66667	1.66667	0	60
42039111100	Crawford	2.2	Urban	121	53.8464	No	0.268182	0	99.17	93.3884	0	0	6.61157	0	3	100	0	2.47934	2.47934	0	40.3333
42039111200	Crawford	0.7	Urban	66	100.967	No	0.578333	0	98.48	89.3939	0	1.51515	9.09091	0	0	0	0	0	0	0	0
42039111300	Crawford	84.8	Urban	102	1.20254	Yes	7.48049	100	99.02	97.0588	0	0	2.94118	0	0	0	0	0	0	0	0
42039111400	Crawford	16	Urban	104	6.51197	Yes	1.56519	75	99.04	89.4231	3.84615	0.961538	5.76923	1.92308	2	0	100	1.92308	0	1.92308	52
42039111500	Crawford	1.2	Urban	132	106.06	No	0.276364	0	98.48	90.1515	3.0303	0	6.81818	0	5	60	40	3.78788	2.27273	1.51515	26.4
42039111600	Crawford	1.3	Urban	120	90.5306	No	0.37225	10	99.17	87.5	5	0.833333	6.66667	0	2	50	50	1.66667	0.833333	0.833333	60
42039111700	Crawford	4.2	Urban	43	10.3514	No	0.682093	20.93	97.67	90.6977	4.65116	0	4.65116	0	0	0	0	0	0	0	0
42039111800	Crawford	29.6	Urban	151	5.1099	Yes	1.29735	57.62	98.01	93.3775	0.662252	0	5.96026	0	3	66.6667	33.3333	1.98675	1.3245	0.662252	50.3333
42039111900	Crawford	76.1	Urban	63	0.828035	Yes	5.28603	100	96.83	92.0635	1.5873	0	6.34921	1.5873	0	0	0	0	0	0	0
42039112001	Crawford	33.4	Urban	35	1.04812	Yes	2.822	82.86	100	88.5714	0	8.57143	2.85714	0	0	0	0	0	0	0	0
42039112002	Crawford	18.8	Urban	0	0	Unknown	N/A	#VALUE!	#VALUE!	N/A	N/A	N/A	N/A	N/A	N/A	N/A	N/A	N/A	N/A	N/A	N/A
42041010100	Cumberland	2	Urban	115	58.5637	No	0.690956	13.91	97.39	92.1739	0	1.73913	6.08696	1.73913	1	100	0	0.869565	0.869565	0	115
42041010201	Cumberland	4.3	Urban	39	8.97113	No	0.77	25.64	100	89.7436	0	2.5641	7.69231	0	1	100	0	2.5641	2.5641	0	39
42041010203	Cumberland	1	Urban	54	55.4789	No	0.440926	14.81	100	88.8889	1.85185	5.55556	3.7037	0	1	0	100	1.85185	0	1.85185	54
42041010204	Cumberland	2.8	Urban	41	14.8242	No	0.561707	4.88	92.68	90.2439	2.43902	4.87805	2.43902	2.43902	1	100	0	2.43902	2.43902	0	41
42041010300	Cumberland	1.1	Urban	9	7.9208	No	0.911111	22.22	100	100	0	0	0	0	0	0	0	0	0	0	0
42041010400	Cumberland	1.1	Urban	33	31.0879	No	0.387273	0	96.97	93.9394	0	0	6.06061	3.0303	3	66.6667	33.3333	9.09091	6.06061	3.0303	11
42041010500	Cumberland	1.1	Urban	32	30.1777	No	0.333437	0	100	84.375	0	3.125	12.5	0	2	100	0	6.25	6.25	0	16
42041010600	Cumberland	1.6	Urban	50	31.019	No	0.433	0	100	92	0	6	2	2	2	100	0	4	4	0	25
42041010700	Cumberland	1	Urban	0	0	Unknown	N/A	#VALUE!	#VALUE!	N/A	N/A	N/A	N/A	N/A	N/A	N/A	N/A	N/A	N/A	N/A	N/A
42041010800	Cumberland	0.7	Urban	0	0	Unknown	N/A	#VALUE!	#VALUE!	N/A	N/A	N/A	N/A	N/A	N/A	N/A	N/A	N/A	N/A	N/A	N/A
42041010900	Cumberland	1.3	Urban	0	0	Unknown	N/A	#VALUE!	#VALUE!	N/A	N/A	N/A	N/A	N/A	N/A	N/A	N/A	N/A	N/A	N/A	N/A
42041011002	Cumberland	1.2	Urban	34	28.9613	No	0.84	0	97.06	91.1765	2.94118	0	5.88235	0	0	0	0	0	0	0	0
42041011101	Cumberland	5	Urban	45	9.0356	No	1.14911	24.44	100	100	0	0	0	0	2	50	50	4.44444	2.22222	2.22222	22.5
42041011102	Cumberland	1.7	Urban	119	69.658	No	0.317563	0	99.16	94.1176	0.840336	0	5.04202	0	1	0	100	0.840336	0	0.840336	119
42041011200	Cumberland	0.3	Urban	13	43.7788	No	0.698461	0	100	92.3077	0	0	7.69231	23.0769	0	0	0	0	0	0	0
42041011301	Cumberland	5.5	Urban	33	5.96142	Yes	0.905455	42.42	100	90.9091	0	3.0303	6.06061	0	2	50	50	6.06061	3.0303	3.0303	16.5
42041011302	Cumberland	2.8	Urban	30	10.8671	No	0.832333	30	100	93.3333	0	3.33333	3.33333	0	0	0	0	0	0	0	0
42041011303	Cumberland	2.6	Urban	21	8.23307	Yes	1.05238	47.62	95.24	90.4762	0	0	9.52381	14.2857	0	0	0	0	0	0	0
42041011304	Cumberland	2.3	Urban	59	25.982	No	0.537288	11.86	100	83.0508	0	6.77966	10.1695	1.69492	2	100	0	3.38983	3.38983	0	29.5
42041011305	Cumberland	4.2	Urban	31	7.33827	No	0.469355	3.23	100	90.3226	0	0	9.67742	0	4	100	0	12.9032	12.9032	0	7.75
42041011400	Cumberland	1.1	Urban	34	31.4473	No	0.36	5.88	94.12	94.1176	0	0	5.88235	0	0	0	0	0	0	0	0
42041011500	Cumberland	1.3	Urban	48	36.1086	No	0.378125	0	100	95.8333	0	0	4.16667	0	1	0	100	2.08333	0	2.08333	48
42041011601	Cumberland	4.3	Urban	108	25.2336	No	0.510648	0.93	97.22	92.5926	0	1.85185	5.55556	0.925926	4	75	25	3.7037	2.77778	0.925926	27
42041011602	Cumberland	3.5	Urban	8	2.26481	Yes	0.8475	50	100	75	0	12.5	12.5	0	0	0	0	0	0	0	0
42041011605	Cumberland	5	Urban	31	6.24982	Yes	0.780323	41.94	93.55	93.5484	0	3.22581	3.22581	0	1	100	0	3.22581	3.22581	0	31
42041011700	Cumberland	26.1	Urban	33	1.26488	Yes	2.3997	84.85	100	90.9091	0	0	9.09091	0	0	0	0	0	0	0	0
42041011801	Cumberland	24.5	Urban	138	5.62215	No	1.20746	30.43	99.28	95.6522	1.44928	1.44928	1.44928	1.44928	4	100	0	2.89855	2.89855	0	34.5
42041011802	Cumberland	7.8	Urban	57	7.33829	Yes	1.30877	73.68	100	92.9825	0	0	7.01754	0	4	100	0	7.01754	7.01754	0	14.25
42041011803	Cumberland	25.7	Urban	64	2.49106	Yes	2.38406	90.63	100	89.0625	1.5625	0	9.375	0	0	0	0	0	0	0	0
42041011901	Cumberland	18	Urban	73	4.06474	Yes	2.33055	100	100	90.411	5.47945	0	4.10959	0	0	0	0	0	0	0	0
42041011902	Cumberland	5.2	Urban	67	12.8005	No	0.771791	20.9	95.52	94.0299	2.98507	2.98507	0	0	1	100	0	1.49254	1.49254	0	67
42041012000	Cumberland	1.3	Urban	71	53.2709	Yes	0.907887	33.8	98.59	85.9155	4.22535	2.8169	7.04225	0	0	0	0	0	0	0	0
42041012100	Cumberland	0.6	Urban	33	55.3033	No	0.255151	0	100	96.9697	0	0	3.0303	3.0303	3	100	0	9.09091	9.09091	0	11
42041012200	Cumberland	0.2	Urban	41	219.276	No	0.293171	0	97.56	78.0488	7.31707	2.43902	12.1951	0	1	0	0	2.43902	0	0	41
42041012300	Cumberland	0.3	Urban	66	232.294	No	0.52197	7.58	98.48	83.3333	12.1212	1.51515	3.0303	0	0	0	0	0	0	0	0
42041012400	Cumberland	3.1	Urban	79	25.2246	No	0.292532	3.8	100	83.5443	7.59494	1.26582	7.59494	0	5	60	40	6.32911	3.79747	2.53165	15.8
42041012501	Cumberland	13.2	Urban	121	9.14519	No	0.730413	22.31	100	93.3884	0.826446	0.826446	4.95868	0	3	66.6667	33.3333	2.47934	1.65289	0.826446	40.3333
42041012502	Cumberland	9.6	Urban	68	7.11851	No	0.839559	16.18	98.53	97.0588	0	0	2.94118	0	1	100	0	1.47059	1.47059	0	68
42041012600	Cumberland	27.3	Urban	20	0.732907	Yes	3.7705	100	100	90	5	0	5	0	1	0	100	5	0	5	20
42041012701	Cumberland	45.8	Urban	73	1.5936	Yes	4.03521	100	100	97.2603	0	0	2.73973	0	0	0	0	0	0	0	0
42041012702	Cumberland	60.7	Urban	68	1.12081	Yes	5.16735	100	97.06	97.0588	0	0	2.94118	0	0	0	0	0	0	0	0
42041012800	Cumberland	53	Urban	155	2.92478	Yes	2.75006	80	97.42	92.2581	0.645161	0	7.09677	1.29032	0	0	0	0	0	0	0
42041012900	Cumberland	0.4	Urban	20	47.8828	No	0.2765	0	90	95	0	0	5	0	1	0	100	5	0	5	20
42041013000	Cumberland	79.6	Urban	140	1.75896	Yes	4.79714	100	99.29	94.2857	0	0	5.71429	1.42857	0	0	0	0	0	0	0
42041013101	Cumberland	79.3	Urban	141	1.77712	Yes	2.78156	74.47	100	96.4539	0	0	3.5461	2.12766	0	0	0	0	0	0	0
42041013102	Cumberland	2.4	Urban	8	3.34267	No	0.315	0	100	87.5	0	0	12.5	12.5	2	100	0	25	25	0	4
42041013200	Cumberland	1.4	Urban	122	88.4128	No	0.197787	0	97.54	94.2623	0.819672	0	4.91803	0.819672	2	50	50	1.63934	0.819672	0.819672	61
42041981001	Cumberland	0.9	Urban	0	0	Unknown	N/A	#VALUE!	#VALUE!	N/A	N/A	N/A	N/A	N/A	N/A	N/A	N/A	N/A	N/A	N/A	N/A
42041981606	Cumberland	0.4	Urban	0	0	Unknown	N/A	#VALUE!	#VALUE!	N/A	N/A	N/A	N/A	N/A	N/A	N/A	N/A	N/A	N/A	N/A	N/A
42043020100	Dauphin	0.9	Urban	102	115.253	No	0.196373	0	99.02	45.098	42.1569	0.980392	11.7647	4.90196	3	66.6667	33.3333	2.94118	1.96078	0.980392	34
42043020300	Dauphin	0.1	Urban	44	307.46	No	0.677955	0	95.45	27.2727	56.8182	2.27273	13.6364	11.3636	0	0	0	0	0	0	0
42043020400	Dauphin	0.1	Urban	16	202.634	No	0.709375	0	100	50	50	0	0	0	0	0	0	0	0	0	0
42043020500	Dauphin	0.2	Urban	40	160.687	No	0.40675	0	100	32.5	57.5	0	10	0	0	0	0	0	0	0	0
42043020600	Dauphin	0.1	Urban	12	81.5235	No	0.304167	0	100	8.33333	83.3333	0	8.33333	0	0	0	0	0	0	0	0
42043020700	Dauphin	0.2	Urban	23	111.867	No	0.256087	0	100	13.0435	69.5652	0	17.3913	4.34783	0	0	0	0	0	0	0
42043020800	Dauphin	0.2	Urban	17	84.8267	No	0.0917647	0	100	47.0588	47.0588	0	5.88235	0	2	50	50	11.7647	5.88235	5.88235	8.5
42043020900	Dauphin	0.8	Urban	43	56.1363	No	0.256512	0	95.35	32.5581	53.4884	0	13.9535	2.32558	3	0	100	6.97674	0	6.97674	14.3333
42043021100	Dauphin	2.5	Urban	34	13.4479	No	0.792941	5.88	97.06	17.6471	70.5882	0	11.7647	5.88235	0	0	0	0	0	0	0
42043021200	Dauphin	0.2	Urban	26	155.604	No	0.338462	0	96.15	23.0769	61.5385	11.5385	3.84615	0	0	0	0	0	0	0	0
42043021300	Dauphin	0.5	Urban	50	108.041	No	0.2142	0	98	48	12	4	36	38	2	50	50	4	2	2	25
42043021400	Dauphin	0.9	Urban	28	30.5191	No	0.710357	17.86	100	25	46.4286	14.2857	14.2857	3.57143	0	0	0	0	0	0	0
42043021500	Dauphin	0.3	Urban	27	84.6779	No	0.207037	0	100	37.037	25.9259	3.7037	33.3333	14.8148	1	100	0	3.7037	3.7037	0	27
42043021600	Dauphin	0.3	Urban	28	105.667	No	0.413929	0	100	25	57.1429	0	17.8571	3.57143	0	0	0	0	0	0	0
42043021700	Dauphin	0.8	Urban	73	91.1125	No	0.304795	0	97.26	52.0548	31.5068	2.73973	13.6986	6.84932	2	100	0	2.73973	2.73973	0	36.5
42043021800	Dauphin	1	Urban	17	17.2167	Yes	1.17941	76.47	94.12	88.2353	5.88235	0	5.88235	0	0	0	0	0	0	0	0
42043021901	Dauphin	3.2	Urban	124	38.4667	No	0.220726	3.23	100	83.871	8.87097	1.6129	5.64516	0	2	100	0	1.6129	1.6129	0	62
42043021903	Dauphin	3.6	Urban	22	6.17944	No	0.710909	0	100	50	22.7273	4.54545	22.7273	0	1	100	0	4.54545	4.54545	0	22
42043021904	Dauphin	2.4	Urban	31	12.6828	No	0.509677	6.45	100	83.871	6.45161	0	9.67742	9.67742	2	100	0	6.45161	6.45161	0	15.5
42043022000	Dauphin	1.7	Urban	44	25.9389	No	0.440909	0	95.45	50	34.0909	6.81818	9.09091	2.27273	0	0	0	0	0	0	0
42043022100	Dauphin	1.4	Urban	16	11.2625	No	0.52875	0	100	93.75	6.25	0	0	0	1	100	0	6.25	6.25	0	16
42043022200	Dauphin	0.4	Urban	3	6.7112	No	0.19	0	100	66.6667	33.3333	0	0	0	1	100	0	33.3333	33.3333	0	3
42043022300	Dauphin	1.4	Urban	0	0	Unknown	N/A	#VALUE!	#VALUE!	N/A	N/A	N/A	N/A	N/A	N/A	N/A	N/A	N/A	N/A	N/A	N/A
42043022401	Dauphin	2.7	Urban	26	9.5377	No	0.646539	23.08	100	80.7692	7.69231	3.84615	7.69231	0	1	100	0	3.84615	3.84615	0	26
42043022403	Dauphin	2.5	Urban	12	4.70843	Yes	1.18083	66.67	100	91.6667	0	0	8.33333	0	0	0	0	0	0	0	0
42043022501	Dauphin	7	Urban	21	3.01046	No	1.01429	28.57	100	76.1905	4.7619	14.2857	4.7619	0	0	0	0	0	0	0	0
42043022502	Dauphin	3.5	Urban	12	3.46105	Yes	1.02667	33.33	100	100	0	0	0	0	2	100	0	16.6667	16.6667	0	6
42043022601	Dauphin	3.4	Urban	3	0.884288	No	0.143333	0	100	100	0	0	0	0	6	100	0	200	200	0	0.5
42043022604	Dauphin	4.2	Urban	34	8.12059	Yes	1.52176	97.06	100	67.6471	11.7647	11.7647	8.82353	5.88235	0	0	0	0	0	0	0
42043022605	Dauphin	1.8	Urban	28	15.8889	Yes	1.345	78.57	96.43	64.2857	28.5714	7.14286	0	0	0	0	0	0	0	0	0
42043022606	Dauphin	1.7	Urban	50	28.6086	No	0.4458	2	98	60	28	4	8	0	2	100	0	4	4	0	25
42043022701	Dauphin	1.4	Urban	5	3.70252	No	0.616	0	100	100	0	0	0	0	0	0	0	0	0	0	0
42043022702	Dauphin	1.3	Urban	9	6.68363	Yes	0.897778	55.56	100	66.6667	0	0	33.3333	22.2222	0	0	0	0	0	0	0
42043022800	Dauphin	5	Urban	49	9.70429	Yes	1.13633	67.35	95.92	85.7143	4.08163	2.04082	8.16327	4.08163	3	100	0	6.12245	6.12245	0	16.3333
42043022900	Dauphin	4.7	Urban	87	18.3341	Yes	0.901264	41.38	98.85	64.3678	22.9885	1.14943	11.4943	3.44828	0	0	0	0	0	0	0
42043023000	Dauphin	0.6	Urban	34	60.8242	No	0.324706	0	100	79.4118	5.88235	2.94118	11.7647	5.88235	1	100	0	2.94118	2.94118	0	34
42043023100	Dauphin	0.4	Urban	1	2.46402	No	0.51	0	100	100	0	0	0	0	0	0	0	0	0	0	0
42043023300	Dauphin	0.4	Urban	36	88.3305	No	0.373611	0	100	50	47.2222	0	2.77778	0	0	0	0	0	0	0	0
42043023400	Dauphin	1.5	Urban	25	16.8012	No	0.596	0	100	76	24	0	0	4	2	50	50	8	4	4	12.5
42043023500	Dauphin	0.7	Urban	56	77.9312	Yes	1.33786	89.29	100	91.0714	1.78571	1.78571	5.35714	0	0	0	0	0	0	0	0
42043023601	Dauphin	6.5	Urban	38	5.8912	Yes	1.62737	100	92.11	97.3684	2.63158	0	0	0	0	0	0	0	0	0	0
42043023602	Dauphin	5.9	Urban	61	10.3037	Yes	1.05016	60.66	98.36	93.4426	4.91803	0	1.63934	0	1	100	0	1.63934	1.63934	0	61
42043023700	Dauphin	0.4	Urban	27	70.5608	No	0.877037	11.11	100	74.0741	22.2222	0	3.7037	3.7037	0	0	0	0	0	0	0
42043023800	Dauphin	0.6	Urban	86	152.349	No	0.523721	0	100	87.2093	4.65116	1.16279	6.97674	1.16279	2	50	50	2.32558	1.16279	1.16279	43
42043023900	Dauphin	1	Urban	47	45.2042	No	0.481277	0	97.87	95.7447	0	0	4.25532	0	1	100	0	2.12766	2.12766	0	47
42043024001	Dauphin	23.1	Urban	75	3.25272	Yes	2.53387	97.33	98.67	92	0	1.33333	6.66667	0	0	0	0	0	0	0	0
42043024002	Dauphin	16.7	Urban	30	1.79291	Yes	3.07967	100	100	93.3333	0	0	6.66667	3.33333	0	0	0	0	0	0	0
42043024101	Dauphin	6.6	Urban	3	0.456209	Yes	0.95	33.33	100	100	0	0	0	0	3	100	0	100	100	0	1
42043024102	Dauphin	7.2	Urban	23	3.19845	No	0.406956	8.7	100	95.6522	0	0	4.34783	0	1	100	0	4.34783	4.34783	0	23
42043024104	Dauphin	4.2	Urban	18	4.26093	Yes	1.99056	100	100	88.8889	0	11.1111	0	11.1111	0	0	0	0	0	0	0
42043024105	Dauphin	5.6	Urban	14	2.49616	Yes	0.900714	42.86	100	92.8571	0	7.14286	0	0	4	0	100	28.5714	0	28.5714	3.5
42043024200	Dauphin	2.5	Urban	21	8.56493	Yes	1.26429	90.48	100	80.9524	0	9.52381	9.52381	0	0	0	0	0	0	0	0
42043024300	Dauphin	1.2	Urban	97	79.9833	No	0.127629	0	97.94	92.7835	3.09278	1.03093	3.09278	2.06186	1	100	0	1.03093	1.03093	0	97
42043024400	Dauphin	1.2	Urban	69	59.2038	Yes	1.1771	49.28	100	95.6522	0	0	4.34783	0	0	0	0	0	0	0	0
42043024502	Dauphin	40.2	Urban	55	1.36817	Yes	4.254	100	100	90.9091	0	0	9.09091	0	0	0	0	0	0	0	0
42043024503	Dauphin	11.3	Urban	47	4.16819	Yes	0.868936	42.55	95.74	82.9787	4.25532	2.12766	10.6383	0	2	50	50	4.25532	2.12766	2.12766	23.5
42043024600	Dauphin	23.2	Urban	79	3.40307	Yes	2.50241	87.34	100	91.1392	1.26582	2.53165	5.06329	0	0	0	0	0	0	0	0
42043024700	Dauphin	78.4	Urban	73	0.931497	Yes	2.12041	82.19	93.15	86.3014	2.73973	1.36986	9.58904	0	1	0	100	1.36986	0	1.36986	73
42043024800	Dauphin	112.2	Urban	136	1.21165	Yes	2.89603	94.12	99.26	97.0588	0.735294	0	2.20588	0	1	100	0	0.735294	0.735294	0	136
42043024900	Dauphin	9.1	Urban	64	7.0398	Yes	3.13297	100	98.44	98.4375	0	0	1.5625	0	0	0	0	0	0	0	0
42043025000	Dauphin	11	Urban	58	5.28216	No	0.525862	12.07	98.28	94.8276	0	0	5.17241	0	1	0	100	1.72414	0	1.72414	58
42043025100	Dauphin	46	Rural	34	0.738753	Yes	3.91324	100	100	97.0588	0	0	2.94118	0	0	0	0	0	0	0	0
42043025200	Dauphin	18.3	Urban	19	1.04055	Yes	2.56947	100	100	100	0	0	0	0	2	100	0	10.5263	10.5263	0	9.5
42043025300	Dauphin	25.9	Urban	86	3.32096	Yes	1.46384	46.51	98.84	93.0233	0	0	6.97674	0	2	100	0	2.32558	2.32558	0	43
42043025400	Dauphin	0.8	Urban	83	109.333	No	0.287108	0	97.59	96.3855	0	0	3.61446	0	1	0	100	1.20482	0	1.20482	83
42045400301	Delaware	0.3	Urban	39	134.299	No	0.185128	0	100	64.1026	23.0769	7.69231	5.12821	5.12821	1	100	0	2.5641	2.5641	0	39
42045400302	Delaware	0.4	Urban	35	80.9858	No	0.258286	0	100	62.8571	22.8571	2.85714	11.4286	0	2	50	50	5.71429	2.85714	2.85714	17.5
42045400401	Delaware	0.2	Urban	39	194.866	No	0.178974	0	100	51.2821	7.69231	25.641	15.3846	2.5641	3	33.3333	66.6667	7.69231	2.5641	5.12821	13
42045400402	Delaware	0.1	Urban	49	380.857	No	0.148367	0	100	65.3061	16.3265	10.2041	8.16327	0	3	0	100	6.12245	0	6.12245	16.3333
42045400500	Delaware	0.5	Urban	35	76.229	No	0.451714	0	100	77.1429	5.71429	8.57143	8.57143	5.71429	0	0	0	0	0	0	0
42045400600	Delaware	0.5	Urban	60	110.728	No	0.3235	0	100	86.6667	8.33333	1.66667	3.33333	0	3	66.6667	33.3333	5	3.33333	1.66667	20
42045400700	Delaware	0.5	Urban	51	96.7036	No	0.192353	0	100	39.2157	9.80392	35.2941	15.6863	0	0	0	0	0	0	0	0
42045400801	Delaware	0.1	Urban	15	107.402	No	0.136667	0	100	33.3333	46.6667	20	0	0	1	100	0	6.66667	6.66667	0	15
42045400802	Delaware	0.4	Urban	30	80.4735	No	0.336	0	93.33	93.3333	3.33333	0	3.33333	3.33333	1	0	100	3.33333	0	3.33333	30
42045400900	Delaware	0.2	Urban	10	42.8928	No	0.274	0	100	60	10	20	10	0	0	0	0	0	0	0	0
42045401000	Delaware	0.4	Urban	7	18.2883	No	0.154286	0	100	85.7143	14.2857	0	0	0	0	0	0	0	0	0	0
42045401101	Delaware	0.2	Urban	41	241.68	No	0.284634	0	100	85.3659	2.43902	4.87805	7.31707	0	0	0	0	0	0	0	0
42045401103	Delaware	0.4	Urban	34	89.8472	No	0.330882	0	100	91.1765	0	2.94118	5.88235	0	0	0	0	0	0	0	0
42045401104	Delaware	0.5	Urban	47	101.861	No	0.276383	0	100	91.4894	2.12766	2.12766	4.25532	0	1	0	100	2.12766	0	2.12766	47
42045401200	Delaware	0.6	Urban	61	104.622	No	0.589508	0	98.36	90.1639	0	1.63934	8.19672	0	2	100	0	3.27869	3.27869	0	30.5
42045401301	Delaware	0.2	Urban	12	57.6797	No	0.393333	0	100	91.6667	0	0	8.33333	0	0	0	0	0	0	0	0
42045401302	Delaware	0.3	Urban	35	110.783	No	0.371714	0	100	80	2.85714	2.85714	14.2857	0	0	0	0	0	0	0	0
42045401401	Delaware	0.2	Urban	27	133.61	No	0.478148	0	100	81.4815	7.40741	0	11.1111	0	0	0	0	0	0	0	0
42045401402	Delaware	0.3	Urban	61	227.232	No	0.499344	0	96.72	91.8033	3.27869	0	4.91803	0	0	0	0	0	0	0	0
42045401501	Delaware	0.3	Urban	0	0	Unknown	N/A	#VALUE!	#VALUE!	N/A	N/A	N/A	N/A	N/A	N/A	N/A	N/A	N/A	N/A	N/A	N/A
42045401502	Delaware	0.7	Urban	0	0	Unknown	N/A	#VALUE!	#VALUE!	N/A	N/A	N/A	N/A	N/A	N/A	N/A	N/A	N/A	N/A	N/A	N/A
42045401600	Delaware	0.3	Urban	3	8.95926	No	0.583333	0	100	66.6667	33.3333	0	0	0	0	0	0	0	0	0	0
42045401700	Delaware	0.2	Urban	0	0	Unknown	N/A	#VALUE!	#VALUE!	N/A	N/A	N/A	N/A	N/A	N/A	N/A	N/A	N/A	N/A	N/A	N/A
42045401800	Delaware	0.3	Urban	28	80.964	No	0.229643	0	100	53.5714	32.1429	7.14286	7.14286	0	2	50	50	7.14286	3.57143	3.57143	14
42045401900	Delaware	0.5	Urban	52	101.632	No	0.461539	0	100	73.0769	17.3077	7.69231	1.92308	0	0	0	0	0	0	0	0
42045402000	Delaware	0.3	Urban	35	108.092	No	0.360857	0	100	54.2857	37.1429	0	8.57143	2.85714	1	100	0	2.85714	2.85714	0	35
42045402100	Delaware	1	Urban	43	44.6348	No	0.234884	0	100	30.2326	55.814	2.32558	11.6279	0	2	0	100	4.65116	0	4.65116	21.5
42045402200	Delaware	0.3	Urban	39	113.972	No	0.339231	0	100	43.5897	51.2821	0	5.12821	0	0	0	0	0	0	0	0
42045402300	Delaware	0.3	Urban	20	69.1347	No	0.3195	0	100	15	70	0	15	5	0	0	0	0	0	0	0
42045402400	Delaware	0.2	Urban	31	162.129	No	0.412903	0	96.77	54.8387	35.4839	3.22581	6.45161	3.22581	0	0	0	0	0	0	0
42045402500	Delaware	0.3	Urban	31	117.638	No	0.191613	0	96.77	29.0323	51.6129	3.22581	16.129	0	3	66.6667	33.3333	9.67742	6.45161	3.22581	10.3333
42045402600	Delaware	0.4	Urban	22	56.7732	No	0.236818	0	100	81.8182	9.09091	0	9.09091	0	1	0	100	4.54545	0	4.54545	22
42045402700	Delaware	0.3	Urban	0	0	Unknown	N/A	#VALUE!	#VALUE!	N/A	N/A	N/A	N/A	N/A	N/A	N/A	N/A	N/A	N/A	N/A	N/A
42045402800	Delaware	0.8	Urban	63	81.6422	No	0.256032	0	100	53.9683	33.3333	1.5873	11.1111	1.5873	4	25	75	6.34921	1.5873	4.7619	15.75
42045402900	Delaware	0.8	Urban	82	96.6953	No	0.407195	0	100	2.43902	80.4878	4.87805	12.1951	0	0	0	0	0	0	0	0
42045403001	Delaware	0.2	Urban	59	310.169	No	0.46339	0	98.31	94.9153	0	1.69492	3.38983	0	0	0	0	0	0	0	0
42045403002	Delaware	0.4	Urban	39	102.747	No	0.417692	0	100	71.7949	10.2564	2.5641	15.3846	0	0	0	0	0	0	0	0
42045403101	Delaware	0.3	Urban	25	75.4807	No	0.3984	0	96	80	12	4	4	0	0	0	0	0	0	0	0
42045403103	Delaware	0.4	Urban	28	75.1705	No	0.391786	0	100	89.2857	0	3.57143	7.14286	0	0	0	0	0	0	0	0
42045403104	Delaware	0.2	Urban	28	168.9	No	0.150714	0	100	85.7143	7.14286	7.14286	0	0	1	0	100	3.57143	0	3.57143	28
42045403200	Delaware	0.6	Urban	61	102.224	No	0.475574	0	100	85.2459	8.19672	0	6.55738	1.63934	0	0	0	0	0	0	0
42045403300	Delaware	0.6	Urban	0	0	Unknown	N/A	#VALUE!	#VALUE!	N/A	N/A	N/A	N/A	N/A	N/A	N/A	N/A	N/A	N/A	N/A	N/A
42045403401	Delaware	0.4	Urban	31	86.0824	No	0.164516	0	100	83.871	9.67742	0	6.45161	0	1	0	100	3.22581	0	3.22581	31
42045403402	Delaware	0.9	Urban	57	64.5598	No	0.251754	0	98.25	87.7193	5.26316	1.75439	5.26316	0	2	50	50	3.50877	1.75439	1.75439	28.5
42045403501	Delaware	0.6	Urban	44	76.9581	No	0.309091	0	100	88.6364	6.81818	2.27273	2.27273	2.27273	1	100	0	2.27273	2.27273	0	44
42045403502	Delaware	0.4	Urban	77	191.038	No	0.154156	0	98.7	90.9091	1.2987	1.2987	6.49351	0	4	100	0	5.19481	5.19481	0	19.25
42045403601	Delaware	0.4	Urban	55	126.765	No	0.400727	0	96.36	94.5455	0	0	5.45455	1.81818	0	0	0	0	0	0	0
42045403602	Delaware	0.3	Urban	18	52.4363	No	0.460556	0	100	77.7778	5.55556	5.55556	11.1111	0	0	0	0	0	0	0	0
42045403701	Delaware	2.2	Urban	11	4.95446	Yes	1.33364	100	100	100	0	0	0	0	0	0	0	0	0	0	0
42045403702	Delaware	0.8	Urban	38	48.6141	Yes	1.33053	100	100	92.1053	2.63158	0	5.26316	0	0	0	0	0	0	0	0
42045403800	Delaware	0.7	Urban	71	97.3886	No	0.341831	0	98.59	90.1408	2.8169	1.40845	5.6338	1.40845	2	100	0	2.8169	2.8169	0	35.5
42045403901	Delaware	0.5	Urban	42	88.0068	No	0.393571	0	100	90.4762	0	2.38095	7.14286	0	0	0	0	0	0	0	0
42045403902	Delaware	0.6	Urban	46	76.4913	No	0.447826	0	100	89.1304	0	0	10.8696	0	0	0	0	0	0	0	0
42045404003	Delaware	0.2	Urban	0	0	Unknown	N/A	#VALUE!	#VALUE!	N/A	N/A	N/A	N/A	N/A	N/A	N/A	N/A	N/A	N/A	N/A	N/A
42045404004	Delaware	0.9	Urban	75	82.6644	No	0.361067	0	100	88	2.66667	1.33333	8	0	2	50	50	2.66667	1.33333	1.33333	37.5
42045404101	Delaware	1.1	Urban	39	35.9674	No	0.365385	0	100	79.4872	10.2564	2.5641	7.69231	2.5641	1	100	0	2.5641	2.5641	0	39
42045404102	Delaware	0.9	Urban	28	31.185	No	0.248214	0	96.43	89.2857	3.57143	0	7.14286	0	5	40	60	17.8571	7.14286	10.7143	5.6
42045404103	Delaware	0.9	Urban	47	51.4294	No	0.266596	0	100	95.7447	2.12766	0	2.12766	0	1	100	0	2.12766	2.12766	0	47
42045404300	Delaware	1	Urban	18	18.0987	No	0.297778	0	100	77.7778	5.55556	11.1111	5.55556	0	2	50	50	11.1111	5.55556	5.55556	9
42045404400	Delaware	0.2	Urban	18	82.6132	No	0.753333	0	94.44	38.8889	55.5556	0	5.55556	0	0	0	0	0	0	0	0
42045404500	Delaware	0.5	Urban	77	166.661	No	0.715584	0	98.7	40.2597	48.0519	2.5974	9.09091	1.2987	0	0	0	0	0	0	0
42045404600	Delaware	0.2	Urban	44	219.284	No	0.386818	0	100	29.5455	54.5455	0	15.9091	4.54545	0	0	0	0	0	0	0
42045404700	Delaware	0.3	Urban	41	124.262	No	0.247073	0	100	26.8293	56.0976	2.43902	14.6341	4.87805	0	0	0	0	0	0	0
42045404800	Delaware	0.2	Urban	31	126.471	No	0.45129	0	100	35.4839	51.6129	6.45161	6.45161	6.45161	0	0	0	0	0	0	0
42045404900	Delaware	0.1	Urban	23	158.895	No	0.214348	0	100	8.69565	69.5652	0	21.7391	13.0435	0	0	0	0	0	0	0
42045405000	Delaware	0.5	Urban	46	96.2824	No	0.364565	0	100	10.8696	76.087	0	13.0435	2.17391	2	50	50	4.34783	2.17391	2.17391	23
42045405100	Delaware	0.4	Urban	59	159.996	No	0.726102	0	98.31	6.77966	83.0508	0	10.1695	0	0	0	0	0	0	0	0
42045405200	Delaware	0.3	Urban	63	214.01	No	0.709524	0	100	1.5873	84.127	1.5873	12.6984	0	0	0	0	0	0	0	0
42045405300	Delaware	0.3	Urban	45	163.068	No	0.292	0	100	22.2222	57.7778	2.22222	17.7778	2.22222	1	100	0	2.22222	2.22222	0	45
42045405400	Delaware	0.3	Urban	37	138.179	No	0.309189	0	97.3	27.027	62.1622	0	10.8108	0	0	0	0	0	0	0	0
42045406100	Delaware	0.2	Urban	0	0	Unknown	N/A	#VALUE!	#VALUE!	N/A	N/A	N/A	N/A	N/A	N/A	N/A	N/A	N/A	N/A	N/A	N/A
42045406201	Delaware	0.6	Urban	50	78.1524	No	0.4854	0	100	96	0	2	2	0	4	50	50	8	4	4	12.5
42045406202	Delaware	1.1	Urban	72	67.4923	No	0.424861	0	100	94.4444	1.38889	0	4.16667	0	1	100	0	1.38889	1.38889	0	72
42045406300	Delaware	0.6	Urban	10	15.412	No	0.791	0	100	90	10	0	0	10	1	100	0	10	10	0	10
42045406401	Delaware	0.2	Urban	27	132.075	Yes	1.05259	66.67	100	33.3333	29.6296	3.7037	33.3333	3.7037	0	0	0	0	0	0	0
42045406402	Delaware	1.2	Urban	41	33.5042	No	0.54439	0	100	7.31707	70.7317	0	21.9512	0	0	0	0	0	0	0	0
42045406500	Delaware	1.1	Urban	16	15.1047	No	0.69	0	100	87.5	0	0	12.5	0	0	0	0	0	0	0	0
42045406600	Delaware	1.1	Urban	29	26.1065	No	0.211379	0	100	82.7586	6.89655	3.44828	6.89655	0	1	0	100	3.44828	0	3.44828	29
42045406700	Delaware	1.1	Urban	34	31.6996	No	0.564412	0	100	82.3529	2.94118	2.94118	11.7647	2.94118	0	0	0	0	0	0	0
42045406801	Delaware	2.4	Urban	9	3.8222	No	0.634444	0	100	100	0	0	0	0	4	100	0	44.4444	44.4444	0	2.25
42045406802	Delaware	1.9	Urban	7	3.59645	No	0.617143	14.29	100	42.8571	42.8571	0	14.2857	0	2	50	50	28.5714	14.2857	14.2857	3.5
42045406803	Delaware	2.4	Urban	19	7.96396	No	0.306316	0	100	100	0	0	0	0	3	66.6667	33.3333	15.7895	10.5263	5.26316	6.33333
42045406902	Delaware	1.9	Urban	37	19.7712	No	0.407838	0	100	94.5946	0	0	5.40541	2.7027	3	66.6667	33.3333	8.10811	5.40541	2.7027	12.3333
42045406903	Delaware	1.3	Urban	14	10.5584	No	0.522143	0	100	100	0	0	0	0	1	100	0	7.14286	7.14286	0	14
42045406904	Delaware	2.6	Urban	122	46.0938	No	0.466311	8.2	100	90.1639	0.819672	2.45902	6.55738	2.45902	1	100	0	0.819672	0.819672	0	122
42045407000	Delaware	2.2	Urban	0	0	Unknown	N/A	#VALUE!	#VALUE!	N/A	N/A	N/A	N/A	N/A	N/A	N/A	N/A	N/A	N/A	N/A	N/A
42045407101	Delaware	2.8	Urban	20	7.12598	Yes	1.0235	65	100	85	5	0	10	0	0	0	0	0	0	0	0
42045407102	Delaware	1.6	Urban	18	11.1199	No	0.767222	27.78	100	94.4444	0	0	5.55556	0	0	0	0	0	0	0	0
42045407201	Delaware	6.5	Urban	8	1.22176	Yes	1.115	62.5	100	100	0	0	0	0	2	50	50	25	12.5	12.5	4
42045407202	Delaware	2.5	Urban	14	5.61674	No	0.41	7.14	85.71	100	0	0	0	0	1	100	0	7.14286	7.14286	0	14
42045407401	Delaware	1.8	Urban	16	9.03883	No	0.57875	0	100	50	31.25	12.5	6.25	0	0	0	0	0	0	0	0
42045407404	Delaware	1.3	Urban	21	15.5885	No	0.479048	9.52	95.24	85.7143	0	4.7619	9.52381	4.7619	0	0	0	0	0	0	0
42045407501	Delaware	0.3	Urban	31	90.3402	No	0.433548	0	100	67.7419	16.129	3.22581	12.9032	0	0	0	0	0	0	0	0
42045407502	Delaware	0.4	Urban	37	88.9233	No	0.21027	0	100	67.5676	24.3243	5.40541	2.7027	2.7027	4	75	25	10.8108	8.10811	2.7027	9.25
42045407600	Delaware	1.5	Urban	39	26.329	No	0.578461	0	97.44	82.0513	5.12821	7.69231	5.12821	2.5641	1	100	0	2.5641	2.5641	0	39
42045407700	Delaware	0.4	Urban	34	94.914	No	0.284412	0	94.12	64.7059	26.4706	0	8.82353	0	1	0	100	2.94118	0	2.94118	34
42045407801	Delaware	1.7	Urban	23	13.4919	No	0.376087	0	100	95.6522	0	4.34783	0	0	3	100	0	13.0435	13.0435	0	7.66667
42045407802	Delaware	1.8	Urban	40	21.9472	No	0.5475	2.5	100	97.5	0	2.5	0	2.5	2	50	50	5	2.5	2.5	20
42045407803	Delaware	1	Urban	49	51.0399	No	0.299796	0	97.96	89.7959	0	2.04082	8.16327	2.04082	3	100	0	6.12245	6.12245	0	16.3333
42045407804	Delaware	0.8	Urban	38	45.5265	No	0.725	0	100	92.1053	0	2.63158	5.26316	0	0	0	0	0	0	0	0
42045407805	Delaware	0.4	Urban	15	37.4069	No	0.303333	0	100	86.6667	0	0	13.3333	0	0	0	0	0	0	0	0
42045407806	Delaware	0.5	Urban	9	17.4362	No	0.432222	0	100	88.8889	0	11.1111	0	0	2	100	0	22.2222	22.2222	0	4.5
42045407901	Delaware	3.5	Urban	14	4.00505	Yes	1.77929	100	100	92.8571	0	7.14286	0	7.14286	0	0	0	0	0	0	0
42045407902	Delaware	1.2	Urban	14	11.8415	No	0.497143	0	100	85.7143	0	0	14.2857	0	0	0	0	0	0	0	0
42045407903	Delaware	0.9	Urban	22	23.796	Yes	0.908636	40.91	100	77.2727	13.6364	4.54545	4.54545	0	0	0	0	0	0	0	0
42045408001	Delaware	2.3	Urban	67	29.1552	No	0.483284	7.46	98.51	83.5821	0	7.46269	8.95522	0	2	100	0	2.98507	2.98507	0	33.5
42045408002	Delaware	3.7	Urban	41	11.195	No	0.583171	17.07	95.12	92.6829	0	4.87805	2.43902	0	2	100	0	4.87805	4.87805	0	20.5
42045408101	Delaware	1.7	Urban	56	32.366	No	0.3425	0	100	82.1429	0	5.35714	12.5	0	1	100	0	1.78571	1.78571	0	56
42045408102	Delaware	1	Urban	75	74.4408	No	0.422267	0	100	94.6667	0	4	1.33333	0	2	0	100	2.66667	0	2.66667	37.5
42045408103	Delaware	1.5	Urban	77	51.1954	No	0.514675	0	97.4	93.5065	0	1.2987	5.19481	0	0	0	0	0	0	0	0
42045408300	Delaware	1.5	Urban	11	7.21251	No	0.522727	0	100	72.7273	9.09091	0	18.1818	0	0	0	0	0	0	0	0
42045408400	Delaware	1.7	Urban	1	0.585627	No	0.78	0	100	100	0	0	0	0	0	0	0	0	0	0	0
42045408500	Delaware	0.7	Urban	46	63.8259	No	0.611522	6.52	100	78.2609	0	4.34783	17.3913	0	0	0	0	0	0	0	0
42045408600	Delaware	0.6	Urban	26	41.265	No	0.444615	0	100	76.9231	0	11.5385	11.5385	0	1	100	0	3.84615	3.84615	0	26
42045408700	Delaware	0.8	Urban	21	25.4716	No	0.392857	0	100	95.2381	0	0	4.7619	0	1	0	100	4.7619	0	4.7619	21
42045408800	Delaware	0.6	Urban	52	82.7558	No	0.760192	1.92	98.08	84.6154	5.76923	5.76923	3.84615	0	0	0	0	0	0	0	0
42045408900	Delaware	0.6	Urban	47	81.6451	No	0.406809	0	100	80.8511	2.12766	4.25532	12.766	2.12766	2	0	100	4.25532	0	4.25532	23.5
42045409000	Delaware	0.5	Urban	32	66.9483	No	0.44	0	100	84.375	0	9.375	6.25	0	0	0	0	0	0	0	0
42045409100	Delaware	0.5	Urban	17	32.012	No	0.685294	0	100	94.1176	0	0	5.88235	0	0	0	0	0	0	0	0
42045409200	Delaware	0.5	Urban	44	93.189	No	0.233864	0	97.73	90.9091	0	4.54545	4.54545	0	1	0	100	2.27273	0	2.27273	44
42045409300	Delaware	0.6	Urban	30	47.6617	No	0.223	0	93.33	66.6667	0	23.3333	10	0	2	100	0	6.66667	6.66667	0	15
42045409400	Delaware	0.5	Urban	18	38.9847	No	0.215556	0	100	83.3333	0	16.6667	0	0	2	50	50	11.1111	5.55556	5.55556	9
42045409500	Delaware	0.8	Urban	44	57.8294	No	0.303636	0	93.18	88.6364	2.27273	0	9.09091	2.27273	0	0	0	0	0	0	0
42045409601	Delaware	2.3	Urban	40	17.6128	Yes	0.9885	62.5	100	87.5	5	2.5	5	0	0	0	0	0	0	0	0
42045409602	Delaware	0.4	Urban	22	53.9677	No	0.321364	0	100	81.8182	9.09091	9.09091	0	4.54545	0	0	0	0	0	0	0
42045409701	Delaware	6.3	Urban	46	7.32659	No	0.683913	0	100	86.9565	0	8.69565	4.34783	0	2	50	50	4.34783	2.17391	2.17391	23
42045409702	Delaware	0.3	Urban	3	10.3821	No	0.553333	0	100	33.3333	66.6667	0	0	0	0	0	0	0	0	0	0
42045409802	Delaware	2.3	Urban	9	3.94979	No	0.151111	0	100	66.6667	11.1111	0	22.2222	0	3	100	0	33.3333	33.3333	0	3
42045409803	Delaware	2.3	Urban	44	19.5412	No	0.461136	0	97.73	68.1818	15.9091	9.09091	6.81818	0	1	100	0	2.27273	2.27273	0	44
42045409902	Delaware	3	Urban	0	0	Unknown	N/A	#VALUE!	#VALUE!	N/A	N/A	N/A	N/A	N/A	N/A	N/A	N/A	N/A	N/A	N/A	N/A
42045409903	Delaware	1.4	Urban	0	0	Unknown	N/A	#VALUE!	#VALUE!	N/A	N/A	N/A	N/A	N/A	N/A	N/A	N/A	N/A	N/A	N/A	N/A
42045409904	Delaware	5.6	Urban	0	0	Unknown	N/A	#VALUE!	#VALUE!	N/A	N/A	N/A	N/A	N/A	N/A	N/A	N/A	N/A	N/A	N/A	N/A
42045410000	Delaware	9.7	Urban	5	0.515081	Yes	1.996	100	100	80	0	0	20	0	0	0	0	0	0	0	0
42045410100	Delaware	9.2	Urban	20	2.1652	Yes	1.523	95	100	95	0	0	5	0	0	0	0	0	0	0	0
42045410200	Delaware	8.7	Urban	23	2.65599	No	0.945652	30.43	100	86.9565	0	8.69565	4.34783	4.34783	0	0	0	0	0	0	0
42045410301	Delaware	6.9	Urban	28	4.0391	No	0.716071	25	96.43	85.7143	3.57143	0	10.7143	3.57143	2	100	0	7.14286	7.14286	0	14
42045410302	Delaware	6.7	Urban	61	9.11671	No	0.601967	8.2	98.36	83.6066	1.63934	0	14.7541	0	6	100	0	9.83607	9.83607	0	10.1667
42045410400	Delaware	5.4	Urban	28	5.17426	Yes	1.29821	71.43	100	85.7143	0	3.57143	10.7143	0	0	0	0	0	0	0	0
42045410500	Delaware	0.3	Urban	41	127.603	No	0.156098	0	100	68.2927	4.87805	19.5122	7.31707	2.43902	1	0	0	2.43902	0	0	41
42045410601	Delaware	0.5	Urban	48	95.1291	No	0.274167	0	100	93.75	0	2.08333	4.16667	2.08333	2	100	0	4.16667	4.16667	0	24
42045410602	Delaware	0.7	Urban	53	73.841	No	0.486604	0	98.11	83.0189	1.88679	1.88679	13.2075	1.88679	0	0	0	0	0	0	0
42045410700	Delaware	1.6	Urban	82	52.7622	No	0.612317	2.44	98.78	13.4146	71.9512	2.43902	12.1951	1.21951	0	0	0	0	0	0	0
42045410800	Delaware	2.3	Urban	42	18.038	No	0.724286	4.76	100	83.3333	2.38095	4.7619	9.52381	0	0	0	0	0	0	0	0
42045980000	Delaware	2.8	Rural	0	0	Unknown	N/A	#VALUE!	#VALUE!	N/A	N/A	N/A	N/A	N/A	N/A	N/A	N/A	N/A	N/A	N/A	N/A
42047950100	Elk	145.1	Urban	33	0.227358	Yes	5.96121	100	93.94	100	0	0	0	0	0	0	0	0	0	0	0
42047950200	Elk	278.9	Urban	82	0.294044	Yes	4.02927	90.24	97.56	97.561	0	0	2.43902	0	0	0	0	0	0	0	0
42047950400	Elk	2.6	Urban	81	31.0017	No	0.489136	6.17	98.77	96.2963	1.23457	0	2.46914	1.23457	2	50	50	2.46914	1.23457	1.23457	40.5
42047950500	Elk	2.9	Urban	70	24.2685	No	0.643571	17.14	97.14	94.2857	0	2.85714	2.85714	0	1	100	0	1.42857	1.42857	0	70
42047950900	Elk	174.4	Urban	54	0.309695	Yes	1.8913	51.85	100	96.2963	0	0	3.7037	0	2	50	50	3.7037	1.85185	1.85185	27
42047951000	Elk	124.2	Urban	115	0.92623	Yes	4.54357	97.39	98.26	93.913	0	2.6087	3.47826	1.73913	0	0	0	0	0	0	0
42047951100	Elk	35.8	Urban	138	3.85729	Yes	0.545217	8.7	98.55	94.9275	0.724638	0.724638	3.62319	0.724638	2	100	0	1.44928	1.44928	0	69
42047951200	Elk	41.3	Urban	47	1.13812	No	1.10638	31.91	100	95.7447	0	0	4.25532	0	0	0	0	0	0	0	0
42047951300	Elk	22.2	Urban	125	5.61822	Yes	1.47784	48	100	93.6	0.8	0	5.6	0.8	2	0	100	1.6	0	1.6	62.5
42049000100	Erie	0.3	Urban	52	183.742	No	0.145577	0	100	86.5385	9.61538	0	3.84615	1.92308	2	50	50	3.84615	1.92308	1.92308	26
42049000200	Erie	1	Urban	72	69.6033	No	0.561111	9.72	97.22	97.2222	0	0	2.77778	0	0	0	0	0	0	0	0
42049000300	Erie	0.6	Urban	24	37.162	No	0.655833	16.67	100	41.6667	33.3333	0	25	8.33333	1	0	100	4.16667	0	4.16667	24
42049000400	Erie	0.9	Urban	29	30.6527	No	0.375862	0	100	68.9655	20.6897	3.44828	6.89655	0	0	0	0	0	0	0	0
42049000500	Erie	0.4	Urban	37	103.262	No	0.884595	13.51	100	81.0811	10.8108	0	8.10811	0	0	0	0	0	0	0	0
42049000600	Erie	1	Urban	39	37.3566	Yes	1.21769	76.92	100	92.3077	2.5641	0	5.12821	0	0	0	0	0	0	0	0
42049000700	Erie	0.3	Urban	23	82.5275	No	0.468696	0	95.65	60.8696	26.087	4.34783	8.69565	0	0	0	0	0	0	0	0
42049000800	Erie	0.3	Urban	37	128.495	No	0.168919	0	97.3	67.5676	10.8108	5.40541	16.2162	5.40541	1	100	0	2.7027	2.7027	0	37
42049000900	Erie	0.4	Urban	33	87.276	No	0.655758	0	100	78.7879	6.06061	0	15.1515	0	0	0	0	0	0	0	0
42049001000	Erie	0.5	Urban	20	40.6313	No	0.6625	0	95	75	10	0	15	5	0	0	0	0	0	0	0
42049001100	Erie	1.2	Urban	62	49.6899	No	0.415484	0	100	95.1613	1.6129	0	3.22581	1.6129	3	100	0	4.83871	4.83871	0	20.6667
42049001200	Erie	0.6	Urban	20	31.7547	No	0.2475	0	100	70	15	5	10	0	1	100	0	5	5	0	20
42049001300	Erie	0.4	Urban	15	39.1714	No	0.488667	0	93.33	53.3333	40	0	6.66667	6.66667	0	0	0	0	0	0	0
42049001400	Erie	0.3	Urban	26	80.0478	No	0.240769	0	100	53.8462	30.7692	0	15.3846	3.84615	1	100	0	3.84615	3.84615	0	26
42049001500	Erie	1	Urban	44	45.053	No	0.289546	0	93.18	56.8182	34.0909	0	9.09091	0	2	50	50	4.54545	2.27273	2.27273	22
42049001600	Erie	1.4	Urban	90	65.8328	No	0.506111	0	100	72.2222	15.5556	1.11111	11.1111	3.33333	0	0	0	0	0	0	0
42049001700	Erie	0.2	Urban	27	116.412	No	0.46963	0	100	66.6667	22.2222	0	11.1111	3.7037	0	0	0	0	0	0	0
42049001800	Erie	0.2	Urban	25	104.765	No	0.3064	0	100	32	64	0	4	8	0	0	0	0	0	0	0
42049001900	Erie	0.2	Urban	50	230.767	No	0.1778	0	100	92	6	0	2	2	2	50	50	4	2	2	25
42049002000	Erie	0.4	Urban	38	88.1387	No	0.377368	0	97.37	94.7368	0	0	5.26316	0	0	0	0	0	0	0	0
42049002100	Erie	0.8	Urban	69	84.4124	No	0.659565	4.35	98.55	94.2029	0	1.44928	4.34783	0	0	0	0	0	0	0	0
42049002200	Erie	0.4	Urban	71	159.915	No	0.434648	0	95.77	97.1831	0	0	2.8169	1.40845	0	0	0	0	0	0	0
42049002300	Erie	0.3	Urban	43	132.135	No	0.40907	0	100	90.6977	2.32558	0	6.97674	2.32558	1	100	0	2.32558	2.32558	0	43
42049002400	Erie	0.5	Urban	36	77.4647	No	0.334722	0	94.44	88.8889	0	2.77778	8.33333	0	0	0	0	0	0	0	0
42049002500	Erie	0.3	Urban	32	121.709	No	0.334688	0	100	87.5	6.25	3.125	3.125	0	1	100	0	3.125	3.125	0	32
42049002600	Erie	0.5	Urban	63	135.803	No	0.342222	0	100	84.127	3.1746	0	12.6984	1.5873	1	100	0	1.5873	1.5873	0	63
42049002700	Erie	1.6	Urban	167	106.46	No	0.389341	5.39	100	89.8204	5.38922	0	4.79042	1.79641	2	100	0	1.1976	1.1976	0	83.5
42049002800	Erie	1.1	Urban	104	94.0506	No	0.420961	0	96.15	88.4615	4.80769	0	6.73077	0	2	50	50	1.92308	0.961538	0.961538	52
42049002900	Erie	1	Urban	23	23.5856	No	0.517391	0	100	95.6522	4.34783	0	0	0	0	0	0	0	0	0	0
42049003000	Erie	0.9	Urban	114	133.061	No	0.799035	19.3	98.25	92.9825	1.75439	0	5.26316	0.877193	1	100	0	0.877193	0.877193	0	114
42049010101	Erie	37.4	Urban	10	0.267504	Yes	4.353	100	100	100	0	0	0	0	0	0	0	0	0	0	0
42049010103	Erie	42.4	Urban	55	1.29799	Yes	3.13855	81.82	100	94.5455	1.81818	0	3.63636	0	0	0	0	0	0	0	0
42049010104	Erie	35.7	Urban	44	1.23345	Yes	2.87545	88.64	100	93.1818	0	0	6.81818	0	0	0	0	0	0	0	0
42049010107	Erie	1.1	Urban	30	27.8199	No	0.290333	0	96.67	93.3333	0	3.33333	3.33333	3.33333	1	0	100	3.33333	0	3.33333	30
42049010201	Erie	4.3	Urban	125	28.7785	Yes	0.87472	35.2	100	98.4	0	0.8	0.8	0	1	0	100	0.8	0	0.8	125
42049010202	Erie	34.6	Urban	104	3.00226	Yes	1.4175	53.85	100	93.2692	0	0.961538	5.76923	0.961538	2	100	0	1.92308	1.92308	0	52
42049010301	Erie	37.4	Urban	78	2.0871	Yes	4.3309	100	100	94.8718	0	0	5.12821	0	0	0	0	0	0	0	0
42049010303	Erie	21.4	Urban	71	3.32173	Yes	2.68817	98.59	100	94.3662	0	0	5.6338	0	0	0	0	0	0	0	0
42049010304	Erie	7.6	Urban	15	1.97512	Yes	2.24	100	100	86.6667	0	0	13.3333	0	0	0	0	0	0	0	0
42049010400	Erie	3	Urban	64	21.6369	Yes	1.11344	53.13	98.44	92.1875	0	3.125	4.6875	0	0	0	0	0	0	0	0
42049010500	Erie	1.8	Urban	79	44.9413	No	0.770127	29.11	100	89.8734	2.53165	0	7.59494	0	0	0	0	0	0	0	0
42049010700	Erie	1.1	Urban	74	70.3967	No	0.533378	0	100	90.5405	0	1.35135	8.10811	0	2	100	0	2.7027	2.7027	0	37
42049010800	Erie	1.5	Urban	75	49.7772	No	0.508	0	100	92	0	1.33333	6.66667	0	1	100	0	1.33333	1.33333	0	75
42049010902	Erie	1.9	Urban	110	56.9707	No	0.361273	0	99.09	94.5455	0	0.909091	4.54545	0.909091	2	100	0	1.81818	1.81818	0	55
42049010903	Erie	3.5	Urban	52	14.9443	No	0.621731	28.85	96.15	92.3077	1.92308	0	5.76923	0	1	0	100	1.92308	0	1.92308	52
42049010904	Erie	4.3	Urban	20	4.61229	Yes	1.1765	60	100	85	0	5	10	5	0	0	0	0	0	0	0
42049011001	Erie	2	Urban	58	28.9606	No	0.742931	31.03	100	91.3793	0	5.17241	3.44828	0	1	100	0	1.72414	1.72414	0	58
42049011002	Erie	2.5	Urban	104	42.2159	Yes	0.755192	52.88	100	92.3077	0	1.92308	5.76923	0	0	0	0	0	0	0	0
42049011101	Erie	3.5	Urban	83	23.9788	No	0.693253	9.64	98.8	91.5663	0	1.20482	7.22892	0	0	0	0	0	0	0	0
42049011102	Erie	3	Urban	30	9.92703	Yes	0.969667	53.33	100	96.6667	0	0	3.33333	0	0	0	0	0	0	0	0
42049011201	Erie	37.4	Urban	74	1.97938	Yes	2.90473	95.95	98.65	94.5946	0	0	5.40541	0	1	0	100	1.35135	0	1.35135	74
42049011202	Erie	24	Urban	96	3.9917	Yes	1.61469	78.13	96.88	96.875	0	0	3.125	0	5	100	0	5.20833	5.20833	0	19.2
42049011300	Erie	0.5	Urban	0	0	Unknown	N/A	#VALUE!	#VALUE!	N/A	N/A	N/A	N/A	N/A	N/A	N/A	N/A	N/A	N/A	N/A	N/A
42049011400	Erie	1.8	Urban	0	0	Unknown	N/A	#VALUE!	#VALUE!	N/A	N/A	N/A	N/A	N/A	N/A	N/A	N/A	N/A	N/A	N/A	N/A
42049011503	Erie	2.2	Urban	0	0	Unknown	N/A	#VALUE!	#VALUE!	N/A	N/A	N/A	N/A	N/A	N/A	N/A	N/A	N/A	N/A	N/A	N/A
42049011505	Erie	8.4	Urban	189	22.3934	Yes	1.3036	91.53	99.47	93.6508	1.5873	0	4.7619	0	1	100	0	0.529101	0.529101	0	189
42049011507	Erie	17.9	Urban	57	3.18173	Yes	1.89982	75.44	100	94.7368	0	0	5.26316	1.75439	0	0	0	0	0	0	0
42049011600	Erie	1.3	Urban	69	52.9585	No	0.454348	1.45	100	89.8551	0	0	10.1449	1.44928	2	100	0	2.89855	2.89855	0	34.5
42049011701	Erie	14.5	Urban	39	2.68769	Yes	1.98179	56.41	100	92.3077	0	2.5641	5.12821	0	0	0	0	0	0	0	0
42049011702	Erie	61.4	Urban	121	1.9704	Yes	3.71364	90.91	98.35	94.2149	0.826446	0.826446	4.13223	0.826446	0	0	0	0	0	0	0
42049011801	Erie	43.7	Urban	38	0.869175	Yes	7.60737	100	100	84.2105	0	0	15.7895	0	0	0	0	0	0	0	0
42049011802	Erie	72.7	Urban	63	0.867134	Yes	2.73968	87.3	100	90.4762	0	0	9.52381	0	0	0	0	0	0	0	0
42049011900	Erie	6	Urban	179	29.864	No	0.500335	8.38	100	91.0615	0	0	8.93855	0	3	100	0	1.67598	1.67598	0	59.6667
42049012001	Erie	64.5	Urban	53	0.821896	Yes	3.30415	84.91	100	96.2264	0	0	3.77358	0	0	0	0	0	0	0	0
42049012002	Erie	1.8	Urban	97	53.0032	No	0.42866	0	100	93.8144	0	0	6.18557	0	1	100	0	1.03093	1.03093	0	97
42049012100	Erie	85.6	Urban	89	1.04015	Yes	2.01978	59.55	100	91.0112	0	2.24719	6.74157	1.1236	1	0	100	1.1236	0	1.1236	89
42049012201	Erie	73.8	Urban	60	0.812706	Yes	2.72433	78.33	96.67	98.3333	0	0	1.66667	1.66667	2	100	0	3.33333	3.33333	0	30
42049012202	Erie	2.3	Urban	25	10.9338	No	0.4084	0	96	84	4	0	12	0	1	100	0	4	4	0	25
42049012300	Erie	5.5	Urban	11	1.99562	Yes	1.58636	100	100	90.9091	0	0	9.09091	0	4	100	0	36.3636	36.3636	0	2.75
42049012400	Erie	4.1	Urban	47	11.4551	No	0.331277	0	100	95.7447	0	0	4.25532	0	4	75	25	8.51064	6.38298	2.12766	11.75
42049980109	Erie	0.7	Urban	0	0	Unknown	N/A	#VALUE!	#VALUE!	N/A	N/A	N/A	N/A	N/A	N/A	N/A	N/A	N/A	N/A	N/A	N/A
42049990000	Erie	0	Rural	0	0	Unknown	N/A	#VALUE!	#VALUE!	N/A	N/A	N/A	N/A	N/A	N/A	N/A	N/A	N/A	N/A	N/A	N/A
42051260100	Fayette	10.1	Urban	134	13.2057	No	0.733134	24.63	100	93.2836	2.23881	0	4.47761	0	1	0	100	0.746269	0	0.746269	134
42051260200	Fayette	21.8	Urban	78	3.58335	Yes	1.17846	52.56	97.44	94.8718	0	0	5.12821	0	1	0	100	1.28205	0	1.28205	78
42051260300	Fayette	22.2	Urban	84	3.78275	Yes	1.90929	53.57	100	94.0476	2.38095	0	3.57143	0	0	0	0	0	0	0	0
42051260401	Fayette	11.5	Urban	36	3.13491	Yes	1.49694	80.56	100	86.1111	0	2.77778	11.1111	0	1	0	100	2.77778	0	2.77778	36
42051260402	Fayette	32	Urban	66	2.05942	Yes	1.85833	81.82	98.48	95.4545	0	0	4.54545	1.51515	0	0	0	0	0	0	0
42051260500	Fayette	97.1	Rural	130	1.3382	Yes	5.54323	100	100	94.6154	0	0	5.38462	0	0	0	0	0	0	0	0
42051260600	Fayette	13.1	Urban	71	5.40782	Yes	0.927042	50.7	94.37	92.9577	0	0	7.04225	0	0	0	0	0	0	0	0
42051260700	Fayette	1	Urban	92	93.6924	No	0.356087	0	95.65	95.6522	2.17391	0	2.17391	0	1	0	100	1.08696	0	1.08696	92
42051260800	Fayette	1.1	Urban	151	140.196	No	0.378344	0	98.01	92.053	2.64901	0.662252	4.63576	0	4	50	50	2.64901	1.3245	1.3245	37.75
42051260900	Fayette	19.9	Urban	133	6.67647	Yes	1.84549	63.16	98.5	93.2331	1.50376	0.75188	4.51128	0	0	0	0	0	0	0	0
42051261000	Fayette	29.6	Urban	77	2.60139	Yes	3.90961	100	98.7	92.2078	0	0	7.79221	1.2987	0	0	0	0	0	0	0
42051261100	Fayette	20.7	Urban	58	2.80405	Yes	2.75086	98.28	100	94.8276	1.72414	0	3.44828	0	0	0	0	0	0	0	0
42051261200	Fayette	1	Urban	66	67.5618	No	0.495	0	100	83.3333	4.54545	1.51515	10.6061	0	1	100	0	1.51515	1.51515	0	66
42051261300	Fayette	31	Urban	78	2.51326	Yes	1.47064	60.26	98.72	91.0256	3.84615	0	5.12821	0	1	0	100	1.28205	0	1.28205	78
42051261401	Fayette	7.6	Urban	16	2.11872	Yes	3.78375	100	100	93.75	6.25	0	0	0	0	0	0	0	0	0	0
42051261402	Fayette	15.2	Urban	48	3.15596	Yes	1.5125	68.75	100	81.25	4.16667	0	14.5833	0	1	100	0	2.08333	2.08333	0	48
42051261500	Fayette	21.3	Urban	60	2.81826	Yes	2.97717	95	100	90	0	0	10	1.66667	0	0	0	0	0	0	0
42051261600	Fayette	10.8	Urban	56	5.19604	Yes	1.28196	71.43	100	89.2857	0	1.78571	8.92857	1.78571	1	100	0	1.78571	1.78571	0	56
42051261700	Fayette	3.4	Urban	112	32.5529	No	0.861607	16.07	99.11	90.1786	1.78571	0	8.03571	0	0	0	0	0	0	0	0
42051261800	Fayette	3.9	Urban	104	26.8509	No	0.577692	16.35	99.04	89.4231	3.84615	0	6.73077	0.961538	0	0	0	0	0	0	0
42051261900	Fayette	0.6	Urban	112	177.938	No	0.420268	0	95.54	90.1786	3.57143	0.892857	5.35714	0.892857	1	100	0	0.892857	0.892857	0	112
42051262000	Fayette	6.4	Urban	79	12.3141	No	0.573544	5.06	98.73	94.9367	0	0	5.06329	2.53165	3	100	0	3.79747	3.79747	0	26.3333
42051262100	Fayette	1	Urban	53	53.5136	No	0.357547	0	100	86.7925	0	0	13.2075	1.88679	1	0	100	1.88679	0	1.88679	53
42051262200	Fayette	0.7	Urban	76	106.209	No	0.265395	0	98.68	89.4737	2.63158	1.31579	6.57895	1.31579	3	100	0	3.94737	3.94737	0	25.3333
42051262300	Fayette	0.7	Urban	76	108.876	No	0.321711	0	97.37	78.9474	14.4737	0	6.57895	1.31579	1	100	0	1.31579	1.31579	0	76
42051262400	Fayette	9.4	Urban	63	6.73393	No	0.796667	20.63	98.41	88.8889	1.5873	0	9.52381	0	1	0	100	1.5873	0	1.5873	63
42051262500	Fayette	20.9	Urban	20	0.955671	Yes	1.366	85	95	90	5	0	5	5	1	0	100	5	0	5	20
42051262600	Fayette	38	Urban	78	2.05104	Yes	2.22064	85.9	98.72	89.7436	2.5641	0	7.69231	1.28205	1	100	0	1.28205	1.28205	0	78
42051262701	Fayette	91.6	Rural	41	0.447501	Yes	3.64707	92.68	100	90.2439	0	4.87805	4.87805	0	1	0	100	2.43902	0	2.43902	41
42051262702	Fayette	102.4	Rural	67	0.654538	Yes	4.76537	98.51	100	95.5224	0	1.49254	2.98507	0	0	0	0	0	0	0	0
42051262800	Fayette	36.2	Urban	162	4.4726	Yes	1.04864	45.06	98.77	87.6543	0.617284	1.23457	10.4938	0.617284	4	0	100	2.46914	0	2.46914	40.5
42051262900	Fayette	33.5	Urban	44	1.31433	Yes	2.59182	93.18	95.45	84.0909	0	0	15.9091	2.27273	2	50	50	4.54545	2.27273	2.27273	22
42051263000	Fayette	1.5	Urban	88	58.2559	Yes	1.53261	95.45	98.86	90.9091	1.13636	0	7.95455	0	0	0	0	0	0	0	0
42051263100	Fayette	56	Urban	94	1.67903	Yes	4.71213	97.87	97.87	90.4255	0	1.06383	8.51064	0	0	0	0	0	0	0	0
42051263200	Fayette	13.3	Urban	33	2.48024	Yes	1.06121	45.45	100	96.9697	0	0	3.0303	0	1	0	100	3.0303	0	3.0303	33
42051263300	Fayette	3.8	Urban	13	3.46445	Yes	3.20538	100	100	92.3077	7.69231	0	0	0	0	0	0	0	0	0	0
42053530100	Forest	206.3	Rural	21	0.101795	Yes	3.93667	80.95	90.48	95.2381	0	0	4.7619	0	1	0	100	4.7619	0	4.7619	21
42053530201	Forest	98.9	Rural	31	0.313372	Yes	9.8429	100	100	100	0	0	0	0	0	0	0	0	0	0	0
42053530300	Forest	122	Rural	21	0.172181	Yes	5.00429	90.48	95.24	90.4762	0	4.7619	4.7619	0	1	0	100	4.7619	0	4.7619	21
42055010100	Franklin	112.7	Urban	67	0.594329	Yes	9.43104	100	97.01	97.0149	0	0	2.98507	1.49254	0	0	0	0	0	0	0
42055010200	Franklin	103.1	Urban	35	0.339492	Yes	6.56371	100	100	94.2857	0	0	5.71429	0	0	0	0	0	0	0	0
42055010300	Franklin	39	Urban	152	3.89987	Yes	1.85461	67.76	98.68	94.0789	0	0	5.92105	0	2	100	0	1.31579	1.31579	0	76
42055010400	Franklin	23.6	Urban	121	5.13687	Yes	1.94603	78.51	100	95.0413	0.826446	1.65289	2.47934	0	0	0	0	0	0	0	0
42055010500	Franklin	33.7	Urban	133	3.94103	Yes	1.44218	55.64	99.25	91.7293	0.75188	0	7.5188	0	1	100	0	0.75188	0.75188	0	133
42055010600	Franklin	8.1	Urban	73	8.98196	No	0.798767	26.03	98.63	87.6712	1.36986	0	10.9589	0	1	100	0	1.36986	1.36986	0	73
42055010700	Franklin	42.9	Urban	71	1.65539	Yes	2.61394	90.14	98.59	94.3662	0	0	5.6338	0	0	0	0	0	0	0	0
42055010800	Franklin	1.5	Urban	94	62.2482	No	0.411064	0	100	95.7447	1.06383	0	3.19149	0	3	100	0	3.19149	3.19149	0	31.3333
42055010900	Franklin	1.9	Urban	96	49.6974	No	0.210417	0	100	84.375	10.4167	2.08333	3.125	0	5	80	20	5.20833	4.16667	1.04167	19.2
42055011000	Franklin	1.8	Urban	68	38.7502	No	0.535441	17.65	100	80.8824	7.35294	0	11.7647	1.47059	2	50	50	2.94118	1.47059	1.47059	34
42055011100	Franklin	1	Urban	27	26.2164	No	0.346296	0	100	85.1852	7.40741	0	7.40741	0	3	0	100	11.1111	0	11.1111	9
42055011200	Franklin	0.7	Urban	85	121.72	No	0.428588	0	100	91.7647	1.17647	0	7.05882	1.17647	0	0	0	0	0	0	0
42055011301	Franklin	13.3	Urban	61	4.60166	Yes	2.08656	86.89	96.72	91.8033	3.27869	0	4.91803	3.27869	0	0	0	0	0	0	0
42055011302	Franklin	22.3	Urban	93	4.17338	Yes	1.93817	91.4	98.92	89.2473	3.22581	0	7.52688	2.15054	0	0	0	0	0	0	0
42055011400	Franklin	51.9	Urban	84	1.61954	Yes	2.49119	88.1	100	95.2381	1.19048	0	3.57143	0	1	0	100	1.19048	0	1.19048	84
42055011500	Franklin	56.7	Urban	103	1.81627	Yes	2.21262	64.08	100	90.2913	1.94175	0.970874	6.79612	0.970874	1	0	100	0.970874	0	0.970874	103
42055011600	Franklin	98	Urban	102	1.04084	Yes	4.84588	99.02	100	97.0588	0	0	2.94118	0	0	0	0	0	0	0	0
42055011700	Franklin	34.7	Urban	79	2.27409	Yes	2.8957	94.94	98.73	94.9367	0	0	5.06329	0	0	0	0	0	0	0	0
42055011800	Franklin	1.6	Urban	76	47.8735	No	0.453158	0	98.68	89.4737	3.94737	1.31579	5.26316	1.31579	3	66.6667	33.3333	3.94737	2.63158	1.31579	25.3333
42055011900	Franklin	35.5	Urban	64	1.80264	Yes	2.95109	85.94	100	98.4375	1.5625	0	0	0	0	0	0	0	0	0	0
42055012000	Franklin	45.8	Urban	108	2.35968	Yes	4.0475	100	99.07	93.5185	0	0.925926	5.55556	0	0	0	0	0	0	0	0
42055012100	Franklin	14.3	Urban	52	3.63672	Yes	1.26731	53.85	100	98.0769	0	0	1.92308	1.92308	0	0	0	0	0	0	0
42055012200	Franklin	0.9	Urban	69	75.0817	No	0.566232	7.25	100	91.3043	1.44928	1.44928	5.7971	1.44928	1	0	100	1.44928	0	1.44928	69
42055012300	Franklin	1.1	Urban	114	106.087	No	0.509737	15.79	100	90.3509	4.38596	0	5.26316	1.75439	2	50	50	1.75439	0.877193	0.877193	57
42055012400	Franklin	1.4	Urban	37	26.0816	No	0.283243	0	91.89	94.5946	0	0	5.40541	0	1	100	0	2.7027	2.7027	0	37
42055012501	Franklin	18.5	Urban	76	4.11295	Yes	1.38816	69.74	100	96.0526	0	1.31579	2.63158	0	1	100	0	1.31579	1.31579	0	76
42055012502	Franklin	6.3	Urban	35	5.57916	Yes	1.37886	54.29	97.14	91.4286	0	0	8.57143	0	0	0	0	0	0	0	0
42057960100	Fulton	75.5	Rural	0	0	Unknown	N/A	#VALUE!	#VALUE!	N/A	N/A	N/A	N/A	N/A	N/A	N/A	N/A	N/A	N/A	N/A	N/A
42057960200	Fulton	206.4	Rural	102	0.494217	Yes	8.86382	100	98.04	90.1961	0	0	9.80392	0	0	0	0	0	0	0	0
42057960300	Fulton	155.6	Urban	88	0.565463	Yes	13.7557	100	100	92.0455	0	0	7.95455	0	0	0	0	0	0	0	0
42059970100	Green	38.4	Urban	95	2.4726	No	0.763263	22.11	98.95	91.5789	1.05263	0	7.36842	0	2	0	100	2.10526	0	2.10526	47.5
42059970200	Green	22.5	Urban	39	1.73146	Yes	2.1159	71.79	97.44	89.7436	2.5641	0	7.69231	0	1	100	0	2.5641	2.5641	0	39
42059970300	Green	87.6	Urban	34	0.387968	Yes	4.55235	100	97.06	91.1765	0	0	8.82353	0	0	0	0	0	0	0	0
42059970400	Green	217.2	Urban	71	0.326847	Yes	12.8215	100	100	97.1831	0	1.40845	1.40845	0	0	0	0	0	0	0	0
42059970501	Green	13.9	Urban	32	2.29545	No	0.670937	21.88	100	81.25	0	0	18.75	0	1	100	0	3.125	3.125	0	32
42059970502	Green	76.8	Urban	68	0.88524	Yes	2.18206	69.12	98.53	91.1765	0	0	8.82353	1.47059	4	100	0	5.88235	5.88235	0	17
42059970600	Green	0.8	Urban	52	64.996	No	0.4175	0	100	96.1538	0	0	3.84615	0	1	0	100	1.92308	0	1.92308	52
42059970700	Green	69.5	Urban	22	0.316668	Yes	6.71818	95.45	100	90.9091	0	0	9.09091	0	1	0	100	4.54545	0	4.54545	22
42059970800	Green	49.1	Urban	36	0.733033	Yes	4.57917	100	100	97.2222	0	0	2.77778	0	0	0	0	0	0	0	0
42061950100	Huntingdon	118.7	Urban	44	0.370734	Yes	8.10091	100	97.73	97.7273	0	0	2.27273	2.27273	0	0	0	0	0	0	0
42061950200	Huntingdon	112.6	Urban	57	0.506285	Yes	6.66965	100	100	100	0	0	0	0	0	0	0	0	0	0	0
42061950300	Huntingdon	64.1	Urban	109	1.70153	Yes	3.29431	59.63	100	94.4954	0	0.917431	4.58716	0	4	100	0	3.66972	3.66972	0	27.25
42061950400	Huntingdon	3.6	Urban	121	33.4506	No	0.35562	9.92	100	90.0826	1.65289	0	8.26446	1.65289	2	100	0	1.65289	1.65289	0	60.5
42061950500	Huntingdon	75.2	Urban	71	0.943967	Yes	4.50113	100	100	94.3662	0	0	5.6338	0	0	0	0	0	0	0	0
42061950600	Huntingdon	83.8	Urban	83	0.990736	Yes	3.71578	97.59	100	96.3855	0	0	3.61446	1.20482	0	0	0	0	0	0	0
42061950800	Huntingdon	117.3	Urban	52	0.443273	Yes	8.28154	100	98.08	100	0	0	0	0	0	0	0	0	0	0	0
42061950900	Huntingdon	1.2	Urban	76	65.535	No	0.34579	0	98.68	88.1579	3.94737	0	7.89474	0	2	50	50	2.63158	1.31579	1.31579	38
42061951000	Huntingdon	58.6	Urban	79	1.34863	Yes	2.86797	93.67	97.47	91.1392	1.26582	0	7.59494	0	0	0	0	0	0	0	0
42061951100	Huntingdon	79.5	Urban	53	0.66674	Yes	6.7283	100	98.11	94.3396	0	0	5.66038	0	0	0	0	0	0	0	0
42061951200	Huntingdon	108.7	Urban	108	0.993577	Yes	4.81231	83.33	99.07	93.5185	0	0	6.48148	0.925926	1	0	100	0.925926	0	0.925926	108
42061951300	Huntingdon	51.5	Rural	38	0.73834	Yes	3.50895	89.47	97.37	94.7368	0	0	5.26316	0	0	0	0	0	0	0	0
42063960100	Indiana	87.9	Urban	74	0.841569	Yes	5.28041	100	97.3	97.2973	0	0	2.7027	0	0	0	0	0	0	0	0
42063960200	Indiana	90.2	Urban	71	0.787558	Yes	7.38169	100	100	97.1831	0	0	2.8169	0	0	0	0	0	0	0	0
42063960300	Indiana	56.1	Urban	32	0.570187	Yes	7.59125	100	100	100	0	0	0	3.125	0	0	0	0	0	0	0
42063960400	Indiana	52.7	Urban	72	1.36612	Yes	4.34236	100	100	98.6111	0	0	1.38889	1.38889	0	0	0	0	0	0	0
42063960500	Indiana	47.4	Urban	51	1.07697	Yes	4.32039	100	100	96.0784	0	1.96078	1.96078	0	0	0	0	0	0	0	0
42063960600	Indiana	76.1	Urban	72	0.946549	Yes	3.47514	88.89	97.22	93.0556	0	1.38889	5.55556	0	1	100	0	1.38889	1.38889	0	72
42063960700	Indiana	8.5	Urban	118	13.819	No	0.656525	8.47	98.31	93.2203	0	1.69492	5.08475	0.847458	4	75	0	3.38983	2.54237	0	29.5
42063960800	Indiana	17.2	Urban	49	2.85086	Yes	1.1249	38.78	100	93.8776	0	4.08163	2.04082	0	3	66.6667	33.3333	6.12245	4.08163	2.04082	16.3333
42063960900	Indiana	16.6	Urban	113	6.79954	Yes	1.12982	46.9	99.12	93.8053	0.884956	1.76991	3.53982	0.884956	0	0	0	0	0	0	0
42063961000	Indiana	0.5	Urban	21	42.7157	No	0.410476	0	100	90.4762	0	4.7619	4.7619	9.52381	1	0	100	4.7619	0	4.7619	21
42063961101	Indiana	0.6	Urban	26	45.0478	No	0.474615	0	100	100	0	0	0	0	0	0	0	0	0	0	0
42063961102	Indiana	0.2	Urban	3	15.4545	No	0.37	0	100	100	0	0	0	0	0	0	0	0	0	0	0
42063961200	Indiana	0.5	Urban	23	46.3352	No	0.244348	0	95.65	82.6087	0	4.34783	13.0435	0	2	50	50	8.69565	4.34783	4.34783	11.5
42063961300	Indiana	49.2	Urban	78	1.58489	Yes	1.74205	51.28	100	97.4359	0	0	2.5641	0	1	0	100	1.28205	0	1.28205	78
42063961400	Indiana	61.5	Urban	58	0.942588	Yes	6.43931	100	100	98.2759	0	1.72414	0	0	0	0	0	0	0	0	0
42063961500	Indiana	73	Urban	68	0.931813	Yes	5.57147	100	100	91.1765	0	1.47059	7.35294	1.47059	0	0	0	0	0	0	0
42063961600	Indiana	40.2	Urban	53	1.31945	Yes	4.06887	100	100	90.566	0	1.88679	7.54717	0	0	0	0	0	0	0	0
42063961700	Indiana	0.6	Urban	41	74.2448	Yes	3.70122	100	100	100	0	0	0	0	0	0	0	0	0	0	0
42063961800	Indiana	34.8	Urban	29	0.833894	Yes	6.41414	100	100	93.1034	0	0	6.89655	0	0	0	0	0	0	0	0
42063961900	Indiana	61.1	Urban	81	1.32475	Yes	2.20877	62.96	95.06	97.5309	0	0	2.46914	0	1	0	100	1.23457	0	1.23457	81
42063962000	Indiana	23.9	Urban	46	1.92664	Yes	1.64717	56.52	100	93.4783	0	0	6.52174	0	2	100	0	4.34783	4.34783	0	23
42063962100	Indiana	1.4	Urban	97	68.5719	No	0.388041	0	100	92.7835	2.06186	1.03093	4.12371	0	1	0	100	1.03093	0	1.03093	97
42063962200	Indiana	26.9	Urban	46	1.70743	Yes	2.07065	76.09	100	95.6522	0	0	4.34783	2.17391	0	0	0	0	0	0	0
42065950100	Jefferson	1.1	Urban	42	36.7044	No	0.436905	2.38	100	100	0	0	0	2.38095	1	0	100	2.38095	0	2.38095	42
42065950200	Jefferson	115.1	Urban	29	0.251958	Yes	4.37517	100	100	100	0	0	0	0	0	0	0	0	0	0	0
42065950300	Jefferson	146.3	Urban	124	0.847608	Yes	4.76556	100	100	92.7419	0	0	7.25806	0	0	0	0	0	0	0	0
42065950400	Jefferson	1.7	Urban	38	22.8687	No	0.730526	28.95	100	92.1053	0	0	7.89474	0	0	0	0	0	0	0	0
42065950500	Jefferson	1.5	Urban	54	36.7457	No	0.575	3.7	100	94.4444	0	1.85185	3.7037	0	1	100	0	1.85185	1.85185	0	54
42065950600	Jefferson	113.4	Urban	108	0.952216	Yes	4.25528	95.37	100	96.2963	0	1.85185	1.85185	0	0	0	0	0	0	0	0
42065950700	Jefferson	1.5	Urban	79	53.9331	No	0.385443	3.8	94.94	96.2025	0	0	3.79747	0	1	0	100	1.26582	0	1.26582	79
42065950800	Jefferson	46.6	Urban	113	2.42326	Yes	3.28283	94.69	100	95.5752	0	0	4.42478	1.76991	0	0	0	0	0	0	0
42065950900	Jefferson	117.6	Urban	106	0.901237	Yes	6.37972	100	100	96.2264	0	0	3.77358	0	0	0	0	0	0	0	0
42065951000	Jefferson	70.3	Rural	74	1.05333	Yes	5.5373	100	97.3	93.2432	0	2.7027	4.05405	0	0	0	0	0	0	0	0
42065951100	Jefferson	34	Urban	94	2.7628	Yes	1.74691	82.98	98.94	96.8085	0	0	3.19149	1.06383	1	100	0	1.06383	1.06383	0	94
42065951200	Jefferson	1.6	Urban	98	62.22	No	0.66102	25.51	97.96	94.898	0	3.06122	2.04082	1.02041	1	0	100	1.02041	0	1.02041	98
42065951300	Jefferson	1.8	Urban	122	68.6283	No	0.249754	2.46	99.18	95.9016	0	0.819672	3.27869	0	3	33.3333	66.6667	2.45902	0.819672	1.63934	40.6667
42067070100	Juniata	72.2	Urban	115	1.59231	Yes	1.55261	52.17	99.13	91.3043	0	0	8.69565	0	4	50	50	3.47826	1.73913	1.73913	28.75
42067070201	Juniata	104.2	Urban	31	0.297377	Yes	9.73677	100	100	93.5484	0	0	6.45161	0	0	0	0	0	0	0	0
42067070202	Juniata	100.8	Urban	149	1.47759	Yes	3.95081	100	98.66	93.9597	0	0	6.04027	2.01342	0	0	0	0	0	0	0
42067070300	Juniata	58.2	Urban	80	1.37515	Yes	3.57512	86.25	100	97.5	0	0	2.5	1.25	1	100	0	1.25	1.25	0	80
42067070400	Juniata	55.9	Urban	66	1.18135	Yes	6.10045	100	100	93.9394	0	0	6.06061	0	0	0	0	0	0	0	0
42069100200	Lackawanna	0.4	Urban	157	414.095	No	0.15293	0	100	82.8025	5.73248	4.4586	7.00637	3.18471	3	33.3333	66.6667	1.91083	0.636943	1.27389	52.3333
42069100300	Lackawanna	0.3	Urban	29	105.66	No	0.20069	0	100	82.7586	3.44828	0	13.7931	0	1	0	100	3.44828	0	3.44828	29
42069100400	Lackawanna	0.2	Urban	27	132.791	No	0.182963	0	100	81.4815	3.7037	0	14.8148	0	0	0	0	0	0	0	0
42069100500	Lackawanna	0.6	Urban	39	64.3833	No	0.467692	0	97.44	94.8718	0	0	5.12821	2.5641	0	0	0	0	0	0	0
42069100600	Lackawanna	0.6	Urban	70	113.305	No	0.359286	0	100	88.5714	5.71429	0	5.71429	0	1	0	100	1.42857	0	1.42857	70
42069100800	Lackawanna	0.3	Urban	45	171.643	No	0.660667	0	100	86.6667	2.22222	2.22222	8.88889	2.22222	0	0	0	0	0	0	0
42069100900	Lackawanna	0.5	Urban	44	93.7996	No	0.374318	0	100	93.1818	0	2.27273	4.54545	0	3	100	0	6.81818	6.81818	0	14.6667
42069101000	Lackawanna	0.9	Urban	141	152.458	No	0.780355	0	99.29	98.5816	0	0	1.41844	0	0	0	0	0	0	0	0
42069101100	Lackawanna	0.4	Urban	64	163.34	No	0.473125	0	98.44	95.3125	0	1.5625	3.125	1.5625	0	0	0	0	0	0	0
42069101200	Lackawanna	2.5	Urban	96	38.8986	No	0.427604	0	98.96	89.5833	1.04167	0	9.375	0	3	66.6667	33.3333	3.125	2.08333	1.04167	32
42069101300	Lackawanna	0.4	Urban	83	201.318	No	0.282892	0	100	98.7952	0	0	1.20482	0	1	0	100	1.20482	0	1.20482	83
42069101400	Lackawanna	0.7	Urban	68	98.287	No	0.494118	0	100	94.1176	0	0	5.88235	0	0	0	0	0	0	0	0
42069101600	Lackawanna	0.2	Urban	73	331.201	No	0.326575	0	97.26	94.5205	0	0	5.47945	0	1	100	0	1.36986	1.36986	0	73
42069101700	Lackawanna	0.5	Urban	98	180.745	No	0.614184	0	100	95.9184	0	0	4.08163	1.02041	1	100	0	1.02041	1.02041	0	98
42069101800	Lackawanna	3.9	Urban	153	39.1869	Yes	0.815686	33.99	98.69	93.4641	0	0	6.53595	0	0	0	0	0	0	0	0
42069101900	Lackawanna	0.5	Urban	52	104.09	No	0.678654	0	100	100	0	0	0	0	0	0	0	0	0	0	0
42069102000	Lackawanna	0.2	Urban	47	273.202	No	0.308723	0	100	95.7447	0	2.12766	2.12766	0	0	0	0	0	0	0	0
42069102100	Lackawanna	0.3	Urban	76	300.125	No	0.257368	0	100	92.1053	1.31579	0	6.57895	1.31579	1	100	0	1.31579	1.31579	0	76
42069102200	Lackawanna	0.3	Urban	82	281.083	No	0.264512	0	98.78	100	0	0	0	0	1	100	0	1.21951	1.21951	0	82
42069102300	Lackawanna	0.7	Urban	103	141.247	No	0.228932	0	95.15	92.233	0	0	7.76699	0	1	100	0	0.970874	0.970874	0	103
42069102500	Lackawanna	0.6	Urban	54	94.3295	No	0.444815	0	100	98.1481	0	0	1.85185	1.85185	1	100	0	1.85185	1.85185	0	54
42069102600	Lackawanna	0.2	Urban	75	375.936	No	0.460667	0	100	89.3333	0	0	10.6667	2.66667	0	0	0	0	0	0	0
42069102700	Lackawanna	0.4	Urban	75	174.833	No	0.450133	0	96	94.6667	0	0	5.33333	1.33333	1	100	0	1.33333	1.33333	0	75
42069102800	Lackawanna	7.5	Urban	147	19.5269	Yes	1.04687	67.35	100	97.2789	0	0	2.72109	0	0	0	0	0	0	0	0
42069102900	Lackawanna	1	Urban	110	105.636	No	0.354546	0	100	94.5455	0	2.72727	2.72727	0.909091	0	0	0	0	0	0	0
42069103000	Lackawanna	0.6	Urban	40	71.9483	No	0.1615	0	100	100	0	0	0	0	2	0	100	5	0	5	20
42069103100	Lackawanna	0.7	Urban	45	67.1849	No	0.292222	0	100	95.5556	0	0	4.44444	6.66667	1	100	0	2.22222	2.22222	0	45
42069110100	Lackawanna	16.6	Urban	79	4.76356	Yes	1.32418	65.82	98.73	98.7342	0	0	1.26582	1.26582	1	0	100	1.26582	0	1.26582	79
42069110201	Lackawanna	45.3	Urban	46	1.01621	Yes	3.33283	100	100	95.6522	0	0	4.34783	0	0	0	0	0	0	0	0
42069110202	Lackawanna	27.2	Urban	16	0.588151	Yes	2.2075	93.75	87.5	81.25	6.25	0	12.5	0	1	100	0	6.25	6.25	0	16
42069110300	Lackawanna	24.9	Urban	27	1.0827	Yes	1.74778	92.59	100	88.8889	0	0	11.1111	0	1	0	100	3.7037	0	3.7037	27
42069110401	Lackawanna	5.3	Urban	14	2.66169	Yes	0.762143	42.86	100	100	0	0	0	0	0	0	0	0	0	0	0
42069110402	Lackawanna	5.3	Urban	10	1.90032	No	0.911	30	100	80	0	10	10	0	0	0	0	0	0	0	0
42069110403	Lackawanna	3.6	Urban	12	3.34787	No	0.3775	8.33	100	91.6667	0	0	8.33333	0	2	100	0	16.6667	16.6667	0	6
42069110500	Lackawanna	1.7	Urban	141	84.1249	No	0.229858	2.13	99.29	92.9078	0	1.41844	5.67376	0	2	50	50	1.41844	0.70922	0.70922	70.5
42069110600	Lackawanna	16.2	Urban	84	5.17389	No	0.716786	21.43	100	97.619	0	1.19048	1.19048	0	1	0	100	1.19048	0	1.19048	84
42069110700	Lackawanna	1.5	Urban	89	60.9804	No	0.360787	0	100	96.6292	1.1236	0	2.24719	1.1236	2	50	50	2.24719	1.1236	1.1236	44.5
42069110800	Lackawanna	0.7	Urban	133	198.926	No	0.32015	0	99.25	93.985	0	0	6.01504	3.7594	1	100	0	0.75188	0.75188	0	133
42069110900	Lackawanna	1.1	Urban	133	119.293	No	0.418496	0	97.74	94.7368	0.75188	1.50376	3.00752	0	0	0	0	0	0	0	0
42069111000	Lackawanna	0.8	Urban	72	90.8663	No	0.313889	0	98.61	97.2222	0	0	2.77778	0	1	0	100	1.38889	0	1.38889	72
42069111100	Lackawanna	17.1	Urban	126	7.37354	Yes	1.29802	78.57	98.41	96.0317	0.793651	0	3.1746	0.793651	2	50	50	1.5873	0.793651	0.793651	63
42069111200	Lackawanna	3.8	Urban	29	7.60565	No	0.391724	0	100	93.1034	0	0	6.89655	0	1	100	0	3.44828	3.44828	0	29
42069111300	Lackawanna	6.7	Urban	170	25.2335	No	0.392118	0.59	98.82	92.9412	0	1.17647	5.88235	0	1	0	100	0.588235	0	0.588235	170
42069111400	Lackawanna	5.4	Urban	211	38.8083	No	0.27545	0.47	100	94.7867	0	0.473934	4.73934	0.473934	2	0	100	0.947867	0	0.947867	105.5
42069111500	Lackawanna	1.4	Urban	79	58.4546	No	0.431013	0	100	100	0	0	0	0	2	100	0	2.53165	2.53165	0	39.5
42069111600	Lackawanna	3.4	Urban	98	28.4557	No	0.712449	0	97.96	95.9184	2.04082	0	2.04082	0	4	100	0	4.08163	4.08163	0	24.5
42069111700	Lackawanna	5	Urban	133	26.7718	No	0.34609	0.75	98.5	95.4887	0	0	4.51128	0	1	0	100	0.75188	0	0.75188	133
42069111800	Lackawanna	59.7	Urban	38	0.636956	Yes	1.61605	52.63	94.74	100	0	0	0	0	1	100	0	2.63158	2.63158	0	38
42069112000	Lackawanna	2.7	Urban	104	39.1183	No	0.322115	0	100	98.0769	0	0	1.92308	0	3	66.6667	33.3333	2.88462	1.92308	0.961538	34.6667
42069112100	Lackawanna	5.3	Urban	147	27.5306	No	0.483333	8.84	97.96	95.2381	0	0	4.7619	0	0	0	0	0	0	0	0
42069112200	Lackawanna	0.3	Urban	46	136.335	No	0.322174	0	100	97.8261	0	0	2.17391	0	1	100	0	2.17391	2.17391	0	46
42069112300	Lackawanna	0.6	Urban	71	121.887	No	0.412535	0	97.18	95.7746	0	0	4.22535	0	1	0	100	1.40845	0	1.40845	71
42069112400	Lackawanna	40	Urban	54	1.3512	Yes	3.48833	100	100	96.2963	0	0	3.7037	0	0	0	0	0	0	0	0
42069112500	Lackawanna	5.2	Urban	172	33.064	No	0.585	25.58	98.26	97.093	0	0	2.90698	1.16279	3	66.6667	33.3333	1.74419	1.16279	0.581395	57.3333
42069112600	Lackawanna	2.2	Urban	208	94.4959	No	0.39601	5.29	99.04	94.7115	0.480769	0.480769	4.32692	0.480769	3	33.3333	66.6667	1.44231	0.480769	0.961538	69.3333
42069112700	Lackawanna	1.2	Urban	105	86.5239	No	0.369333	0	100	96.1905	0	0	3.80952	0	1	100	0	0.952381	0.952381	0	105
42069112800	Lackawanna	6.5	Urban	148	22.8532	No	0.558784	11.49	98.65	93.2432	0	2.02703	4.72973	0	2	50	50	1.35135	0.675676	0.675676	74
42069112901	Lackawanna	72.1	Urban	4	0.0555108	Yes	6.775	100	100	100	0	0	0	0	0	0	0	0	0	0	0
42069112902	Lackawanna	45.2	Urban	12	0.265531	Yes	2.1575	91.67	100	100	0	0	0	0	2	0	100	16.6667	0	16.6667	6
42071000100	Lancaster	0.2	Urban	14	64.4222	No	0.156429	0	100	71.4286	7.14286	0	21.4286	14.2857	1	0	100	7.14286	0	7.14286	14
42071000200	Lancaster	0.5	Urban	30	66.5002	No	0.193333	0	96.67	73.3333	0	6.66667	20	16.6667	1	100	0	3.33333	3.33333	0	30
42071000300	Lancaster	0.3	Urban	46	140.51	No	0.426087	0	100	67.3913	4.34783	6.52174	21.7391	19.5652	1	0	100	2.17391	0	2.17391	46
42071000400	Lancaster	0.3	Urban	146	521.655	No	0.136233	0	98.63	78.0822	7.53425	1.36986	13.0137	12.3288	1	100	0	0.684932	0.684932	0	146
42071000500	Lancaster	0.3	Urban	27	80.1888	No	0.135185	0	100	96.2963	3.7037	0	0	0	2	50	50	7.40741	3.7037	3.7037	13.5
42071000600	Lancaster	0.2	Urban	36	183.792	No	0.306389	0	100	88.8889	2.77778	0	8.33333	8.33333	0	0	0	0	0	0	0
42071000700	Lancaster	0.2	Urban	27	167.163	No	0.292593	0	100	51.8519	18.5185	7.40741	22.2222	18.5185	0	0	0	0	0	0	0
42071000800	Lancaster	0.4	Urban	41	114.275	No	0.409024	0	97.56	17.0732	24.3902	4.87805	53.6585	43.9024	0	0	0	0	0	0	0
42071000900	Lancaster	0.1	Urban	40	282.184	No	0.34625	0	100	35	15	2.5	47.5	45	0	0	0	0	0	0	0
42071001000	Lancaster	0.2	Urban	42	267.044	No	0.275476	0	97.62	76.1905	11.9048	0	11.9048	7.14286	1	0	100	2.38095	0	2.38095	42
42071001100	Lancaster	0.2	Urban	44	286.774	No	0.455454	0	100	81.8182	6.81818	0	11.3636	4.54545	0	0	0	0	0	0	0
42071001200	Lancaster	0.5	Urban	76	149.241	No	0.262632	0	100	78.9474	5.26316	5.26316	10.5263	13.1579	1	0	100	1.31579	0	1.31579	76
42071001400	Lancaster	0.4	Urban	37	93.7092	No	0.395946	0	91.89	70.2703	5.40541	0	24.3243	24.3243	0	0	0	0	0	0	0
42071010101	Lancaster	27.3	Urban	91	3.33136	Yes	2.36451	97.8	100	96.7033	0	1.0989	2.1978	0	0	0	0	0	0	0	0
42071010102	Lancaster	1.3	Urban	55	43.0328	No	0.406727	0	98.18	98.1818	0	0	1.81818	0	1	0	100	1.81818	0	1.81818	55
42071010201	Lancaster	26.2	Urban	39	1.48939	Yes	3.72462	100	92.31	92.3077	0	0	7.69231	0	0	0	0	0	0	0	0
42071010202	Lancaster	13.2	Urban	93	7.06878	Yes	1.58828	82.8	98.92	86.0215	1.07527	4.30108	8.60215	1.07527	1	0	100	1.07527	0	1.07527	93
42071010300	Lancaster	29.6	Urban	98	3.31269	Yes	1.35929	56.12	98.98	90.8163	0	0	9.18367	0	1	100	0	1.02041	1.02041	0	98
42071010400	Lancaster	1.4	Urban	76	54.9387	No	0.364474	0	97.37	94.7368	1.31579	0	3.94737	0	1	0	100	1.31579	0	1.31579	76
42071010501	Lancaster	23.2	Urban	36	1.55368	Yes	4.18917	100	100	91.6667	0	2.77778	5.55556	0	0	0	0	0	0	0	0
42071010502	Lancaster	24.3	Urban	68	2.8039	Yes	1.475	63.24	100	88.2353	1.47059	0	10.2941	4.41176	0	0	0	0	0	0	0
42071010600	Lancaster	27.8	Urban	73	2.62522	Yes	1.35082	60.27	100	95.8904	0	0	4.10959	0	5	40	60	6.84932	2.73973	4.10959	14.6
42071010701	Lancaster	1.3	Urban	64	50.8044	No	0.7525	31.25	96.88	92.1875	1.5625	0	6.25	0	0	0	0	0	0	0	0
42071010702	Lancaster	1.4	Urban	71	50.267	No	0.537183	5.63	97.18	97.1831	0	0	2.8169	1.40845	2	50	50	2.8169	1.40845	1.40845	35.5
42071010801	Lancaster	15.8	Urban	104	6.58745	Yes	1.2224	75	99.04	98.0769	0	0	1.92308	0	1	100	0	0.961538	0.961538	0	104
42071010802	Lancaster	14.6	Urban	33	2.26715	Yes	4.41788	100	96.97	96.9697	0	0	3.0303	0	0	0	0	0	0	0	0
42071010900	Lancaster	2.4	Urban	99	41.0657	No	0.343434	0	100	90.9091	1.0101	1.0101	7.07071	4.0404	4	50	50	4.0404	2.0202	2.0202	24.75
42071011000	Lancaster	0.7	Urban	66	88.3729	Yes	3.09182	100	100	84.8485	1.51515	1.51515	12.1212	0	0	0	0	0	0	0	0
42071011100	Lancaster	21.4	Urban	34	1.58638	Yes	3.16441	100	100	97.0588	0	0	2.94118	0	0	0	0	0	0	0	0
42071011200	Lancaster	0.4	Urban	30	76.27	No	0.258	0	100	93.3333	3.33333	0	3.33333	0	1	0	100	3.33333	0	3.33333	30
42071011300	Lancaster	1	Urban	95	93.2814	No	0.381684	0	98.95	90.5263	4.21053	0	5.26316	1.05263	1	100	0	1.05263	1.05263	0	95
42071011400	Lancaster	1	Urban	169	168.644	No	0.271894	0	100	88.1657	3.5503	1.18343	7.10059	1.18343	1	0	100	0.591716	0	0.591716	169
42071011502	Lancaster	7.8	Urban	64	8.25023	Yes	1.12563	48.44	100	89.0625	3.125	0	7.8125	1.5625	1	100	0	1.5625	1.5625	0	64
42071011503	Lancaster	2.5	Urban	40	16.0304	No	0.548	2.5	100	85	0	5	10	5	1	0	100	2.5	0	2.5	40
42071011504	Lancaster	9.1	Urban	86	9.48953	No	0.794535	25.58	97.67	91.8605	1.16279	1.16279	5.81395	1.16279	1	100	0	1.16279	1.16279	0	86
42071011600	Lancaster	9.5	Urban	12	1.26832	Yes	1.9275	91.67	100	100	0	0	0	0	0	0	0	0	0	0	0
42071011701	Lancaster	3.5	Urban	65	18.8404	No	0.704154	15.38	98.46	87.6923	0	4.61538	7.69231	3.07692	2	50	50	3.07692	1.53846	1.53846	32.5
42071011703	Lancaster	4.5	Urban	75	16.7747	No	0.5176	13.33	100	94.6667	0	1.33333	4	0	4	75	25	5.33333	4	1.33333	18.75
42071011704	Lancaster	2.5	Urban	22	8.72091	No	0.385909	0	100	81.8182	0	0	18.1818	13.6364	2	100	0	9.09091	9.09091	0	11
42071011705	Lancaster	2.4	Urban	20	8.4323	No	0.714	0	100	95	0	0	5	0	0	0	0	0	0	0	0
42071011801	Lancaster	1.8	Urban	13	7.12661	Yes	0.953846	46.15	100	92.3077	0	0	7.69231	0	0	0	0	0	0	0	0
42071011802	Lancaster	1.6	Urban	71	43.565	No	0.441408	0	98.59	84.507	4.22535	0	11.2676	1.40845	2	50	50	2.8169	1.40845	1.40845	35.5
42071011803	Lancaster	2.7	Urban	121	45.4717	No	0.604876	6.61	98.35	85.9504	4.13223	1.65289	8.26446	2.47934	1	100	0	0.826446	0.826446	0	121
42071011804	Lancaster	4.1	Urban	53	12.9065	Yes	1.12679	66.04	100	86.7925	0	3.77358	9.43396	7.54717	4	75	25	7.54717	5.66038	1.88679	13.25
42071011805	Lancaster	3.1	Urban	30	9.52808	No	0.211333	0	100	90	3.33333	3.33333	3.33333	3.33333	4	75	25	13.3333	10	3.33333	7.5
42071011901	Lancaster	3.7	Urban	28	7.65587	Yes	1.38571	96.43	100	89.2857	0	7.14286	3.57143	0	0	0	0	0	0	0	0
42071011902	Lancaster	8.4	Urban	47	5.60497	Yes	1.29064	74.47	100	76.5957	0	8.51064	14.8936	8.51064	0	0	0	0	0	0	0
42071012001	Lancaster	1.2	Urban	74	63.5438	No	0.533649	0	100	94.5946	0	0	5.40541	0	1	0	100	1.35135	0	1.35135	74
42071012002	Lancaster	1.1	Urban	49	42.7749	No	0.346735	0	100	79.5918	2.04082	2.04082	16.3265	0	2	100	0	4.08163	4.08163	0	24.5
42071012102	Lancaster	8.7	Urban	70	8.06833	No	0.938	31.43	100	85.7143	0	0	14.2857	5.71429	3	100	0	4.28571	4.28571	0	23.3333
42071012103	Lancaster	4.5	Urban	51	11.2359	Yes	1.17294	58.82	100	96.0784	0	0	3.92157	0	0	0	0	0	0	0	0
42071012104	Lancaster	6.6	Urban	41	6.24831	Yes	1.46829	87.8	100	90.2439	0	0	9.7561	2.43902	0	0	0	0	0	0	0
42071012200	Lancaster	1.3	Urban	96	71.8732	No	0.448333	0	96.88	93.75	0	0	6.25	2.08333	1	0	100	1.04167	0	1.04167	96
42071012301	Lancaster	0.9	Urban	57	61.9043	No	0.434737	3.51	98.25	100	0	0	0	1.75439	1	100	0	1.75439	1.75439	0	57
42071012302	Lancaster	1.2	Urban	82	70.3165	No	0.367683	4.88	100	92.6829	0	0	7.31707	0	1	100	0	1.21951	1.21951	0	82
42071012402	Lancaster	1.2	Urban	75	61.2056	No	0.4492	0	98.67	92	0	2.66667	5.33333	4	1	0	100	1.33333	0	1.33333	75
42071012403	Lancaster	6.7	Urban	40	5.95755	No	0.746	2.5	100	92.5	0	0	7.5	5	0	0	0	0	0	0	0
42071012404	Lancaster	9.5	Urban	62	6.51154	No	0.714355	25.81	100	91.9355	1.6129	1.6129	4.83871	0	4	75	25	6.45161	4.83871	1.6129	15.5
42071012501	Lancaster	13.6	Urban	40	2.93224	Yes	1.537	67.5	100	97.5	0	0	2.5	0	1	0	100	2.5	0	2.5	40
42071012502	Lancaster	8.1	Urban	68	8.34722	Yes	1.43618	89.71	100	94.1176	0	1.47059	4.41176	1.47059	0	0	0	0	0	0	0
42071012601	Lancaster	24.6	Urban	60	2.4344	Yes	3.304	100	96.67	91.6667	0	1.66667	6.66667	0	0	0	0	0	0	0	0
42071012602	Lancaster	23	Urban	34	1.48105	Yes	2.82618	100	100	97.0588	0	0	2.94118	0	0	0	0	0	0	0	0
42071012700	Lancaster	25	Urban	64	2.56009	Yes	1.60813	82.81	100	93.75	1.5625	0	4.6875	0	1	0	100	1.5625	0	1.5625	64
42071012800	Lancaster	1.9	Urban	84	43.228	No	0.32131	0	100	91.6667	1.19048	3.57143	3.57143	3.57143	3	33.3333	66.6667	3.57143	1.19048	2.38095	28
42071012900	Lancaster	22	Urban	78	3.55212	Yes	1.4159	53.85	98.72	89.7436	0	2.5641	7.69231	5.12821	0	0	0	0	0	0	0
42071013000	Lancaster	17.7	Urban	38	2.14098	Yes	1.26684	52.63	97.37	92.1053	0	2.63158	5.26316	7.89474	0	0	0	0	0	0	0
42071013101	Lancaster	10.9	Urban	59	5.434	No	0.429661	13.56	100	93.2203	1.69492	1.69492	3.38983	0	1	0	100	1.69492	0	1.69492	59
42071013102	Lancaster	7.3	Urban	35	4.81977	Yes	1.10829	54.29	100	82.8571	2.85714	5.71429	8.57143	2.85714	1	100	0	2.85714	2.85714	0	35
42071013202	Lancaster	2.6	Urban	72	27.4398	No	0.525833	0	100	90.2778	2.77778	0	6.94444	2.77778	3	100	0	4.16667	4.16667	0	24
42071013203	Lancaster	7.1	Urban	57	8.06115	Yes	0.847544	33.33	100	80.7018	3.50877	5.26316	10.5263	3.50877	1	0	100	1.75439	0	1.75439	57
42071013204	Lancaster	10.6	Urban	72	6.82217	No	0.774861	25	97.22	88.8889	2.77778	0	8.33333	1.38889	1	100	0	1.38889	1.38889	0	72
42071013301	Lancaster	3.3	Urban	54	16.2883	No	0.757963	14.81	100	88.8889	1.85185	0	9.25926	9.25926	0	0	0	0	0	0	0
42071013303	Lancaster	6	Urban	28	4.63083	Yes	1.07357	46.43	100	92.8571	0	0	7.14286	7.14286	2	100	0	7.14286	7.14286	0	14
42071013304	Lancaster	7.8	Urban	39	5.03179	Yes	0.930769	43.59	94.87	92.3077	0	0	7.69231	5.12821	2	100	0	5.12821	5.12821	0	19.5
42071013400	Lancaster	0.8	Urban	22	29.2025	No	0.345909	0	100	86.3636	4.54545	0	9.09091	9.09091	1	0	100	4.54545	0	4.54545	22
42071013501	Lancaster	3.3	Urban	92	27.8432	No	0.702826	16.3	96.74	76.087	8.69565	3.26087	11.9565	11.9565	1	100	0	1.08696	1.08696	0	92
42071013502	Lancaster	1.4	Urban	62	44.3088	No	0.419516	0	98.39	79.0323	3.22581	1.6129	16.129	8.06452	1	100	0	1.6129	1.6129	0	62
42071013503	Lancaster	0.9	Urban	24	26.1536	No	0.527083	0	100	91.6667	0	4.16667	4.16667	0	1	100	0	4.16667	4.16667	0	24
42071013601	Lancaster	0.9	Urban	16	17.4609	No	0.365625	0	100	93.75	0	0	6.25	0	0	0	0	0	0	0	0
42071013602	Lancaster	1.6	Urban	76	47.2266	Yes	1.21316	89.47	100	94.7368	2.63158	0	2.63158	0	0	0	0	0	0	0	0
42071013701	Lancaster	1.8	Urban	128	70.378	No	0.492109	0.78	98.44	90.625	0.78125	4.6875	3.90625	3.125	2	50	50	1.5625	0.78125	0.78125	64
42071013702	Lancaster	10.5	Urban	105	10.0007	Yes	1.17571	63.81	98.1	88.5714	3.80952	1.90476	5.71429	1.90476	0	0	0	0	0	0	0
42071013800	Lancaster	25.2	Urban	19	0.755165	Yes	2.47105	73.68	89.47	89.4737	0	0	10.5263	0	0	0	0	0	0	0	0
42071013901	Lancaster	13.4	Urban	47	3.50117	Yes	1.68979	82.98	100	95.7447	0	2.12766	2.12766	0	0	0	0	0	0	0	0
42071013902	Lancaster	14.6	Urban	42	2.86911	Yes	4.49214	100	97.62	97.619	0	0	2.38095	0	0	0	0	0	0	0	0
42071014000	Lancaster	20.9	Urban	69	3.29563	Yes	1.27014	43.48	94.2	95.6522	0	0	4.34783	0	1	0	100	1.44928	0	1.44928	69
42071014101	Lancaster	20.6	Urban	37	1.80027	Yes	3.23405	100	100	91.8919	0	0	8.10811	0	0	0	0	0	0	0	0
42071014102	Lancaster	18.6	Urban	72	3.87147	Yes	3.10347	100	98.61	95.8333	0	0	4.16667	0	0	0	0	0	0	0	0
42071014201	Lancaster	22.8	Urban	39	1.7111	Yes	3.33846	100	100	87.1795	2.5641	2.5641	7.69231	0	0	0	0	0	0	0	0
42071014202	Lancaster	19	Urban	45	2.37276	Yes	1.40067	68.89	100	86.6667	0	0	13.3333	0	2	50	50	4.44444	2.22222	2.22222	22.5
42071014300	Lancaster	36.5	Urban	58	1.58985	Yes	3.75759	93.1	98.28	94.8276	1.72414	0	3.44828	0	0	0	0	0	0	0	0
42071014401	Lancaster	19.9	Urban	29	1.45905	Yes	2.77483	65.52	100	89.6552	0	0	10.3448	0	0	0	0	0	0	0	0
42071014402	Lancaster	13.8	Urban	51	3.6888	Yes	1.15843	37.25	100	92.1569	0	0	7.84314	0	1	100	0	1.96078	1.96078	0	51
42071014501	Lancaster	29	Urban	59	2.03216	Yes	6.56644	100	96.61	88.1356	1.69492	0	10.1695	0	0	0	0	0	0	0	0
42071014502	Lancaster	49.8	Urban	81	1.6258	Yes	7.49605	100	100	96.2963	1.23457	0	2.46914	0	0	0	0	0	0	0	0
42071014601	Lancaster	23.1	Urban	50	2.16129	Yes	2.033	50	98	90	0	2	8	0	1	0	100	2	0	2	50
42071014602	Lancaster	55.6	Urban	63	1.13327	Yes	4.97317	100	98.41	90.4762	3.1746	1.5873	4.7619	0	0	0	0	0	0	0	0
42071014700	Lancaster	0.4	Urban	38	88.8884	No	0.22	0	97.37	23.6842	36.8421	0	39.4737	47.3684	1	0	100	2.63158	0	2.63158	38
42073000100	Lawrence	1.1	Urban	69	64.1376	No	0.724493	13.04	100	91.3043	1.44928	0	7.24638	2.89855	0	0	0	0	0	0	0
42073000200	Lawrence	1.2	Urban	66	53.5722	Yes	0.849394	34.85	98.48	84.8485	3.0303	4.54545	7.57576	0	0	0	0	0	0	0	0
42073000300	Lawrence	0.8	Urban	97	115.77	No	0.34268	0	98.97	88.6598	7.21649	0	4.12371	0	2	50	50	2.06186	1.03093	1.03093	48.5
42073000400	Lawrence	1	Urban	80	78.037	No	0.373125	0	100	63.75	17.5	2.5	16.25	1.25	2	0	100	2.5	0	2.5	40
42073000600	Lawrence	0.2	Urban	27	128.834	No	0.410741	0	96.3	96.2963	0	0	3.7037	0	0	0	0	0	0	0	0
42073000700	Lawrence	0.4	Urban	55	135.963	No	0.229636	0	98.18	90.9091	3.63636	0	5.45455	0	2	0	100	3.63636	0	3.63636	27.5
42073000800	Lawrence	0.8	Urban	145	174.087	No	0.46269	0	100	89.6552	4.82759	1.37931	4.13793	0	1	100	0	0.689655	0.689655	0	145
42073000900	Lawrence	0.7	Urban	89	127.068	No	0.277865	0	98.88	89.8876	4.49438	0	5.61798	1.1236	1	0	100	1.1236	0	1.1236	89
42073001000	Lawrence	1.7	Urban	72	42.4949	No	0.752778	4.17	97.22	97.2222	0	0	2.77778	0	1	0	100	1.38889	0	1.38889	72
42073010100	Lawrence	54.1	Urban	81	1.49735	Yes	5.41049	100	97.53	95.0617	0	1.23457	3.7037	0	0	0	0	0	0	0	0
42073010201	Lawrence	8.6	Urban	100	11.6051	No	0.7368	25	99	95	0	1	4	0	0	0	0	0	0	0	0
42073010202	Lawrence	35.6	Urban	73	2.05212	Yes	2.24575	100	100	89.0411	0	0	10.9589	0	0	0	0	0	0	0	0
42073010300	Lawrence	1.1	Urban	0	0	Unknown	N/A	#VALUE!	#VALUE!	N/A	N/A	N/A	N/A	N/A	N/A	N/A	N/A	N/A	N/A	N/A	N/A
42073010400	Lawrence	30.7	Urban	28	0.912732	Yes	5.9325	100	100	85.7143	0	0	14.2857	0	0	0	0	0	0	0	0
42073010500	Lawrence	23.9	Urban	52	2.17494	Yes	3.51404	100	100	98.0769	0	0	1.92308	0	0	0	0	0	0	0	0
42073010600	Lawrence	7.8	Urban	68	8.74462	Yes	0.917059	33.82	100	98.5294	1.47059	0	0	1.47059	1	100	0	1.47059	1.47059	0	68
42073010700	Lawrence	1.9	Urban	81	43.1751	No	0.52	0	100	91.358	3.7037	1.23457	3.7037	0	1	100	0	1.23457	1.23457	0	81
42073010800	Lawrence	8.6	Urban	129	14.9679	No	0.729147	28.68	100	95.3488	0	0	4.65116	0	4	75	25	3.10078	2.32558	0.775194	32.25
42073010900	Lawrence	29.9	Urban	65	2.17744	Yes	4.76246	100	98.46	96.9231	0	0	3.07692	1.53846	0	0	0	0	0	0	0
42073011000	Lawrence	12.8	Urban	139	10.89	Yes	1.69511	56.83	100	94.964	0.719424	1.43885	2.8777	0.719424	1	100	0	0.719424	0.719424	0	139
42073011100	Lawrence	17.4	Urban	66	3.80103	No	1.07333	27.27	100	93.9394	0	3.0303	3.0303	0	1	100	0	1.51515	1.51515	0	66
42073011200	Lawrence	13.9	Urban	55	3.94803	Yes	0.958909	56.36	96.36	100	0	0	0	0	2	50	50	3.63636	1.81818	1.81818	27.5
42073011300	Lawrence	51.7	Urban	77	1.4896	Yes	3.69935	97.4	100	98.7013	0	0	1.2987	0	0	0	0	0	0	0	0
42073011400	Lawrence	15.4	Urban	14	0.907091	Yes	3.69143	100	100	92.8571	0	0	7.14286	0	0	0	0	0	0	0	0
42073011500	Lawrence	34.2	Urban	90	2.62813	Yes	2.304	71.11	96.67	92.2222	0	0	7.77778	1.11111	0	0	0	0	0	0	0
42073011600	Lawrence	1.1	Urban	94	82.5206	No	0.649575	13.83	100	96.8085	0	1.06383	2.12766	0	0	0	0	0	0	0	0
42073011700	Lawrence	1	Urban	35	36.3754	No	0.377714	0	100	94.2857	0	0	5.71429	0	0	0	0	0	0	0	0
42073011800	Lawrence	0.6	Urban	101	175.654	No	0.376634	0	99.01	95.0495	0	0	4.9505	0.990099	1	100	0	0.990099	0.990099	0	101
42075000100	Lebanon	0.6	Urban	135	218.55	No	0.200518	0	100	89.6296	0.740741	1.48148	8.14815	5.18519	5	40	60	3.7037	1.48148	2.22222	27
42075000200	Lebanon	1	Urban	139	138.7	No	0.281151	0	98.56	89.2086	0	1.43885	9.35252	6.47482	2	100	0	1.43885	1.43885	0	69.5
42075000300	Lebanon	0.8	Urban	124	159.147	No	0.491936	8.06	100	73.3871	4.83871	3.22581	18.5484	16.129	0	0	0	0	0	0	0
42075000401	Lebanon	0.5	Urban	93	187.171	No	0.399677	0	97.85	90.3226	0	0	9.67742	9.67742	1	0	100	1.07527	0	1.07527	93
42075000402	Lebanon	0.5	Urban	66	128.627	No	0.415455	0	100	78.7879	0	1.51515	19.697	12.1212	0	0	0	0	0	0	0
42075000500	Lebanon	0.8	Urban	69	90.994	No	0.394493	0	95.65	88.4058	0	2.89855	8.69565	0	2	100	0	2.89855	2.89855	0	34.5
42075002000	Lebanon	54.5	Urban	45	0.826427	Yes	3.70111	100	100	91.1111	0	0	8.88889	0	0	0	0	0	0	0	0
42075002100	Lebanon	34.6	Urban	44	1.27222	Yes	3.46909	100	95.45	95.4545	0	4.54545	0	0	0	0	0	0	0	0	0
42075002200	Lebanon	22.2	Urban	73	3.28823	Yes	2.15151	97.26	100	91.7808	0	1.36986	6.84932	0	1	0	100	1.36986	0	1.36986	73
42075002300	Lebanon	32.5	Urban	39	1.20149	Yes	5.13385	100	100	89.7436	0	2.5641	7.69231	0	0	0	0	0	0	0	0
42075002400	Lebanon	17.3	Urban	25	1.44909	Yes	1.9648	88	100	88	0	0	12	0	0	0	0	0	0	0	0
42075002500	Lebanon	1.6	Urban	67	41.5368	Yes	1.54537	86.57	98.51	89.5522	0	2.98507	7.46269	4.47761	0	0	0	0	0	0	0
42075002600	Lebanon	0.8	Urban	21	25.0217	No	0.612381	19.05	100	90.4762	0	0	9.52381	0	1	100	0	4.7619	4.7619	0	21
42075002701	Lebanon	8.8	Urban	97	11.0654	Yes	1.4701	78.35	98.97	91.7526	1.03093	1.03093	6.18557	5.15464	0	0	0	0	0	0	0
42075002702	Lebanon	8	Urban	143	17.9166	Yes	0.981538	37.76	99.3	89.5105	0	1.3986	9.09091	3.4965	2	100	0	1.3986	1.3986	0	71.5
42075002800	Lebanon	24.1	Urban	136	5.65345	Yes	1.56566	83.09	98.53	95.5882	0	1.47059	2.94118	0.735294	0	0	0	0	0	0	0
42075002900	Lebanon	0.9	Urban	81	94.5759	No	0.342716	0	98.77	92.5926	0	1.23457	6.17284	0	2	0	100	2.46914	0	2.46914	40.5
42075003000	Lebanon	21.8	Urban	78	3.57586	Yes	2.37885	100	97.44	87.1795	1.28205	1.28205	10.2564	2.5641	0	0	0	0	0	0	0
42075003100	Lebanon	24.2	Urban	26	1.07274	Yes	5.50308	100	100	88.4615	0	0	11.5385	3.84615	0	0	0	0	0	0	0
42075003200	Lebanon	18.3	Urban	47	2.57462	Yes	1.95617	74.47	100	93.617	0	4.25532	2.12766	2.12766	0	0	0	0	0	0	0
42075003300	Lebanon	1.5	Urban	35	23.8786	No	0.460571	0	97.14	88.5714	0	0	11.4286	2.85714	0	0	0	0	0	0	0
42075003400	Lebanon	2	Urban	71	36.3689	No	0.756479	14.08	98.59	88.7324	0	1.40845	9.85915	1.40845	0	0	0	0	0	0	0
42075003500	Lebanon	9.1	Urban	37	4.06847	Yes	0.919459	43.24	97.3	91.8919	0	0	8.10811	0	2	100	0	5.40541	5.40541	0	18.5
42075003600	Lebanon	0.8	Urban	32	40.4996	Yes	1.03531	46.88	96.88	81.25	0	0	18.75	6.25	0	0	0	0	0	0	0
42075003700	Lebanon	19.5	Urban	17	0.873171	Yes	2.58353	100	100	94.1176	0	0	5.88235	5.88235	0	0	0	0	0	0	0
42075003800	Lebanon	10.8	Urban	78	7.24914	Yes	1.08513	51.28	98.72	93.5897	0	0	6.41026	3.84615	1	100	0	1.28205	1.28205	0	78
42075003901	Lebanon	1.1	Urban	76	71.4021	No	0.393421	1.32	98.68	93.4211	0	0	6.57895	0	0	0	0	0	0	0	0
42075003902	Lebanon	0.9	Urban	60	69.675	No	0.220667	0	100	93.3333	0	0	6.66667	0	5	60	40	8.33333	5	3.33333	12
42075004000	Lebanon	24.4	Urban	51	2.09439	Yes	2.28549	50.98	100	90.1961	0	0	9.80392	3.92157	1	100	0	1.96078	1.96078	0	51
42075004100	Lebanon	8.8	Urban	34	3.86872	Yes	4.25176	100	100	94.1176	0	0	5.88235	0	0	0	0	0	0	0	0
42075004200	Lebanon	9.7	Urban	4	0.412242	Yes	4.37	100	100	100	0	0	0	0	0	0	0	0	0	0	0
42077000101	Lehigh	0.7	Urban	62	85.6075	No	0.405968	0	95.16	85.4839	3.22581	0	11.2903	8.06452	0	0	0	0	0	0	0
42077000102	Lehigh	1.3	Urban	73	55.5801	No	0.345069	0	95.89	82.1918	1.36986	0	16.4384	13.6986	2	100	0	2.73973	2.73973	0	36.5
42077000400	Lehigh	0.4	Urban	35	93.535	No	0.38	0	97.14	68.5714	2.85714	0	28.5714	17.1429	0	0	0	0	0	0	0
42077000500	Lehigh	0.4	Urban	15	37.1933	No	0.189333	0	100	26.6667	13.3333	6.66667	53.3333	46.6667	1	0	100	6.66667	0	6.66667	15
42077000600	Lehigh	0.9	Urban	131	138.291	No	0.61084	8.4	100	85.4962	2.29008	3.05344	9.16031	9.92366	0	0	0	0	0	0	0
42077000700	Lehigh	0.3	Urban	27	93.702	No	0.354074	0	100	74.0741	3.7037	0	22.2222	22.2222	0	0	0	0	0	0	0
42077000800	Lehigh	0.1	Urban	29	245.382	No	0.216552	0	100	51.7241	6.89655	3.44828	37.931	44.8276	1	0	100	3.44828	0	3.44828	29
42077000900	Lehigh	0.1	Urban	6	69.3082	No	0.245	0	100	0	16.6667	16.6667	66.6667	66.6667	0	0	0	0	0	0	0
42077001000	Lehigh	0.1	Urban	17	144.003	No	0.137647	0	100	41.1765	11.7647	0	47.0588	23.5294	1	0	100	5.88235	0	5.88235	17
42077001200	Lehigh	0.1	Urban	10	70.4964	No	0.444	0	100	60	30	0	10	0	0	0	0	0	0	0	0
42077001401	Lehigh	1.2	Urban	59	48.117	No	0.648983	0	98.31	66.1017	5.08475	0	28.8136	22.0339	0	0	0	0	0	0	0
42077001402	Lehigh	1.8	Urban	39	21.6827	No	0.630769	0	94.87	84.6154	0	5.12821	10.2564	7.69231	1	100	0	2.5641	2.5641	0	39
42077001501	Lehigh	1.4	Urban	83	60.3722	No	0.283012	0	98.8	84.3373	6.0241	2.40964	7.22892	9.63855	3	100	0	3.61446	3.61446	0	27.6667
42077001502	Lehigh	1.3	Urban	84	66.3822	No	0.353571	0	100	77.381	4.7619	1.19048	16.6667	10.7143	3	66.6667	33.3333	3.57143	2.38095	1.19048	28
42077001600	Lehigh	0.1	Urban	32	244.732	No	0.094375	0	100	65.625	6.25	0	28.125	31.25	1	0	100	3.125	0	3.125	32
42077001700	Lehigh	0.2	Urban	41	242.712	No	0.227073	0	100	78.0488	9.7561	0	12.1951	12.1951	0	0	0	0	0	0	0
42077001800	Lehigh	0.2	Urban	23	116.87	No	0.278696	0	100	47.8261	4.34783	8.69565	39.1304	26.087	1	100	0	4.34783	4.34783	0	23
42077001900	Lehigh	0.5	Urban	203	369.945	No	0.0980296	0	99.51	89.1626	1.47783	2.95567	6.40394	6.89655	4	50	50	1.97044	0.985222	0.985222	50.75
42077002000	Lehigh	0.2	Urban	23	105.836	No	0.209565	0	100	86.9565	0	0	13.0435	13.0435	0	0	0	0	0	0	0
42077002100	Lehigh	0.5	Urban	150	331.321	No	0.128267	0	100	88.6667	2	0.666667	8.66667	6.66667	2	0	100	1.33333	0	1.33333	75
42077002201	Lehigh	0.5	Urban	56	114.544	No	0.347857	0	100	87.5	8.92857	0	3.57143	5.35714	3	33.3333	66.6667	5.35714	1.78571	3.57143	18.6667
42077002202	Lehigh	0.5	Urban	48	98.369	No	0.194167	0	100	83.3333	4.16667	0	12.5	4.16667	2	0	100	4.16667	0	4.16667	24
42077002301	Lehigh	1.9	Urban	52	27.5774	No	0.644808	7.69	98.08	75	3.84615	13.4615	7.69231	0	0	0	0	0	0	0	0
42077002302	Lehigh	0.9	Urban	30	33.5616	No	0.737	0	100	86.6667	0	0	13.3333	0	0	0	0	0	0	0	0
42077005100	Lehigh	1.3	Urban	96	72.6838	No	0.31875	1.04	100	93.75	0	0	6.25	0	1	0	100	1.04167	0	1.04167	96
42077005200	Lehigh	23.6	Urban	93	3.94831	Yes	1.97269	81.72	100	92.4731	0	1.07527	6.45161	1.07527	0	0	0	0	0	0	0
42077005301	Lehigh	24.6	Urban	31	1.25784	Yes	4.37548	100	96.77	90.3226	0	0	9.67742	3.22581	0	0	0	0	0	0	0
42077005302	Lehigh	41.2	Urban	44	1.0669	Yes	8.43886	100	100	97.7273	0	2.27273	0	2.27273	0	0	0	0	0	0	0
42077005401	Lehigh	14	Urban	16	1.14173	Yes	2.90313	100	100	100	0	0	0	0	0	0	0	0	0	0	0
42077005402	Lehigh	26.8	Urban	43	1.60622	Yes	3.74721	100	95.35	95.3488	0	0	4.65116	2.32558	0	0	0	0	0	0	0
42077005503	Lehigh	11	Urban	42	3.82125	Yes	1.59952	78.57	100	92.8571	0	0	7.14286	0	1	100	0	2.38095	2.38095	0	42
42077005504	Lehigh	8.2	Urban	35	4.2542	Yes	1.75229	100	97.14	91.4286	0	0	8.57143	0	0	0	0	0	0	0	0
42077005505	Lehigh	2.8	Urban	19	6.67301	No	0.68	26.32	100	100	0	0	0	0	1	100	0	5.26316	5.26316	0	19
42077005506	Lehigh	6	Urban	49	8.17187	No	0.867959	18.37	100	97.9592	0	0	2.04082	4.08163	1	100	0	2.04082	2.04082	0	49
42077005601	Lehigh	5.7	Urban	85	14.851	No	0.614823	18.82	100	95.2941	0	2.35294	2.35294	1.17647	2	50	50	2.35294	1.17647	1.17647	42.5
42077005602	Lehigh	2.1	Urban	107	50.553	No	0.579346	0	100	91.5888	1.86916	0.934579	5.60748	0	3	100	0	2.80374	2.80374	0	35.6667
42077005702	Lehigh	1.3	Urban	30	22.8885	No	0.671	0	100	90	0	0	10	0	0	0	0	0	0	0	0
42077005703	Lehigh	0.7	Urban	0	0	Unknown	N/A	#VALUE!	#VALUE!	N/A	N/A	N/A	N/A	N/A	N/A	N/A	N/A	N/A	N/A	N/A	N/A
42077005704	Lehigh	0.4	Urban	0	0	Unknown	N/A	#VALUE!	#VALUE!	N/A	N/A	N/A	N/A	N/A	N/A	N/A	N/A	N/A	N/A	N/A	N/A
42077005705	Lehigh	2.3	Urban	15	6.49212	No	0.632	0	100	80	0	13.3333	6.66667	0	1	100	0	6.66667	6.66667	0	15
42077005800	Lehigh	0.6	Urban	84	137.637	No	0.394286	0	98.81	97.619	1.19048	0	1.19048	0	1	100	0	1.19048	1.19048	0	84
42077005901	Lehigh	1.3	Urban	121	93.741	No	0.39281	0	99.17	90.0826	0	2.47934	7.43802	3.30579	1	0	100	0.826446	0	0.826446	121
42077005902	Lehigh	4.2	Urban	29	6.89413	No	0.420345	0	100	79.3103	3.44828	0	17.2414	0	2	100	0	6.89655	6.89655	0	14.5
42077006001	Lehigh	4.4	Urban	58	13.2808	No	0.872414	25.86	98.28	81.0345	0	6.89655	12.069	0	1	100	0	1.72414	1.72414	0	58
42077006002	Lehigh	8.6	Urban	43	4.9771	Yes	1.07512	51.16	97.67	86.0465	0	9.30233	4.65116	2.32558	0	0	0	0	0	0	0
42077006101	Lehigh	2.5	Urban	141	55.5549	No	0.393121	0	99.29	92.1986	0.70922	0.70922	6.38298	1.41844	4	75	25	2.83688	2.12766	0.70922	35.25
42077006102	Lehigh	1.5	Urban	47	30.6511	No	0.406383	0	100	93.617	2.12766	0	4.25532	0	1	0	100	2.12766	0	2.12766	47
42077006202	Lehigh	14.5	Urban	72	4.95397	Yes	1.69264	81.94	100	93.0556	0	2.77778	4.16667	0	2	100	0	2.77778	2.77778	0	36
42077006203	Lehigh	3.7	Urban	28	7.59604	No	0.687857	14.29	100	85.7143	0	3.57143	10.7143	0	4	75	25	14.2857	10.7143	3.57143	7
42077006204	Lehigh	7.8	Urban	22	2.80297	No	0.515909	9.09	100	81.8182	9.09091	0	9.09091	0	4	100	0	18.1818	18.1818	0	5.5
42077006302	Lehigh	9.8	Urban	48	4.89221	Yes	1.63062	75	100	83.3333	2.08333	2.08333	12.5	6.25	0	0	0	0	0	0	0
42077006303	Lehigh	1	Urban	62	62.6838	No	0.334677	3.23	98.39	95.1613	0	1.6129	3.22581	0	1	100	0	1.6129	1.6129	0	62
42077006304	Lehigh	3.3	Urban	19	5.8449	No	0.761053	31.58	94.74	100	0	0	0	10.5263	1	100	0	5.26316	5.26316	0	19
42077006305	Lehigh	3	Urban	33	11.0981	No	0.31303	3.03	100	72.7273	0	3.0303	24.2424	9.09091	2	100	0	6.06061	6.06061	0	16.5
42077006307	Lehigh	4.4	Urban	59	13.4173	Yes	1.11983	67.8	96.61	86.4407	0	3.38983	10.1695	3.38983	0	0	0	0	0	0	0
42077006308	Lehigh	2.6	Urban	34	12.9599	No	0.894706	26.47	97.06	100	0	0	0	0	0	0	0	0	0	0	0
42077006401	Lehigh	4.3	Urban	35	8.15536	No	0.730571	14.29	100	91.4286	0	0	8.57143	2.85714	0	0	0	0	0	0	0
42077006402	Lehigh	13.8	Urban	53	3.85228	Yes	2.38245	100	100	94.3396	0	0	5.66038	0	0	0	0	0	0	0	0
42077006500	Lehigh	1.5	Urban	166	111.11	No	0.373193	0	98.8	94.5783	0	0.60241	4.81928	1.80723	3	100	0	1.80723	1.80723	0	55.3333
42077006600	Lehigh	1.3	Urban	61	46.7055	No	0.555082	0	95.08	91.8033	0	1.63934	6.55738	0	0	0	0	0	0	0	0
42077006701	Lehigh	3.1	Urban	75	24.4301	Yes	1.35627	76	100	92	0	0	8	12	0	0	0	0	0	0	0
42077006702	Lehigh	5.1	Urban	22	4.32512	Yes	1.27727	72.73	100	95.4545	0	0	4.54545	4.54545	0	0	0	0	0	0	0
42077006703	Lehigh	3	Urban	47	15.5867	No	0.632979	8.51	95.74	89.3617	0	4.25532	6.38298	0	3	33.3333	66.6667	6.38298	2.12766	4.25532	15.6667
42077006800	Lehigh	0.7	Urban	54	73.4315	No	0.48	0	100	72.2222	5.55556	1.85185	20.3704	12.963	1	0	100	1.85185	0	1.85185	54
42077006902	Lehigh	1	Urban	54	56.5526	No	0.495741	5.56	100	88.8889	1.85185	5.55556	3.7037	0	1	100	0	1.85185	1.85185	0	54
42077006903	Lehigh	12.6	Urban	50	3.9674	Yes	1.5814	72	100	92	0	0	8	4	0	0	0	0	0	0	0
42077006905	Lehigh	5.8	Urban	24	4.1104	Yes	1.30958	54.17	100	91.6667	0	4.16667	4.16667	0	1	100	0	4.16667	4.16667	0	24
42077006906	Lehigh	6	Urban	22	3.66786	Yes	1.96636	100	95.45	100	0	0	0	0	0	0	0	0	0	0	0
42077007000	Lehigh	19.7	Urban	31	1.57404	Yes	3.40032	100	100	90.3226	3.22581	0	6.45161	0	0	0	0	0	0	0	0
42077009100	Lehigh	1.6	Urban	171	105.443	No	0.346784	0	99.42	89.4737	1.16959	2.33918	7.01754	6.43275	1	0	100	0.584795	0	0.584795	171
42077009200	Lehigh	0.7	Urban	61	84.3455	No	0.446557	0	96.72	85.2459	0	1.63934	13.1148	6.55738	1	100	0	1.63934	1.63934	0	61
42077009300	Lehigh	0.7	Urban	54	77.0977	No	0.293333	0	96.3	87.037	1.85185	0	11.1111	1.85185	1	100	0	1.85185	1.85185	0	54
42077009400	Lehigh	0.7	Urban	63	84.7251	No	0.342857	0	98.41	79.3651	3.1746	4.7619	12.6984	11.1111	1	100	0	1.5873	1.5873	0	63
42077009500	Lehigh	0.5	Urban	58	113.841	No	0.557414	0	100	79.3103	5.17241	1.72414	13.7931	8.62069	0	0	0	0	0	0	0
42077009600	Lehigh	1.6	Urban	78	49.2454	No	0.608718	5.13	98.72	80.7692	1.28205	3.84615	14.1026	14.1026	0	0	0	0	0	0	0
42077009700	Lehigh	0.3	Urban	57	183.506	No	0.405614	0	100	63.1579	17.5439	1.75439	17.5439	26.3158	0	0	0	0	0	0	0
42079200100	Luzern	0.7	Urban	158	228.399	No	0.120633	0	99.37	93.038	1.89873	0.632911	4.43038	0.632911	3	66.6667	33.3333	1.89873	1.26582	0.632911	52.6667
42079200200	Luzern	0.4	Urban	48	111.071	No	0.277083	0	100	95.8333	2.08333	0	2.08333	0	0	0	0	0	0	0	0
42079200300	Luzern	0.4	Urban	51	124.05	No	0.293529	0	100	96.0784	0	0	3.92157	1.96078	2	0	100	3.92157	0	3.92157	25.5
42079200400	Luzern	0.3	Urban	78	247.705	No	0.231923	0	98.72	91.0256	1.28205	2.5641	5.12821	0	1	0	100	1.28205	0	1.28205	78
42079200500	Luzern	0.4	Urban	49	125.858	No	0.280204	0	100	87.7551	2.04082	0	10.2041	4.08163	2	50	50	4.08163	2.04082	2.04082	24.5
42079200600	Luzern	0.2	Urban	79	340.999	No	0.400506	0	100	96.2025	1.26582	0	2.53165	1.26582	0	0	0	0	0	0	0
42079200700	Luzern	0.4	Urban	91	238.803	No	0.275055	0	97.8	94.5055	2.1978	0	3.2967	1.0989	1	0	100	1.0989	0	1.0989	91
42079200800	Luzern	0.4	Urban	83	214.919	No	0.32494	0	100	81.9277	4.81928	0	13.253	0	0	0	0	0	0	0	0
42079200900	Luzern	0.4	Urban	96	249.994	No	0.389583	0	100	91.6667	2.08333	0	6.25	1.04167	2	100	0	2.08333	2.08333	0	48
42079201000	Luzern	0.3	Urban	41	119.219	No	0.394146	0	100	80.4878	7.31707	0	12.1951	2.43902	0	0	0	0	0	0	0
42079201100	Luzern	0.1	Urban	34	244.534	No	0.274412	0	100	91.1765	0	2.94118	5.88235	0	0	0	0	0	0	0	0
42079201200	Luzern	0.3	Urban	27	80.7857	No	0.718148	7.41	100	100	0	0	0	0	0	0	0	0	0	0	0
42079201300	Luzern	0.5	Urban	64	130.97	No	0.722344	15.63	100	93.75	0	4.6875	1.5625	1.5625	0	0	0	0	0	0	0
42079201400	Luzern	0.3	Urban	73	216.646	No	0.394794	0	97.26	93.1507	0	1.36986	5.47945	2.73973	0	0	0	0	0	0	0
42079201500	Luzern	0.7	Urban	64	90.014	Yes	1.15328	85.94	96.88	95.3125	0	0	4.6875	0	0	0	0	0	0	0	0
42079201600	Luzern	1	Urban	85	84.6377	No	0.688941	12.94	98.82	96.4706	0	1.17647	2.35294	1.17647	0	0	0	0	0	0	0
42079210100	Luzern	13.8	Urban	38	2.76028	Yes	1.23158	44.74	100	100	0	0	0	0	1	100	0	2.63158	2.63158	0	38
42079210200	Luzern	1.5	Urban	139	91.5548	Yes	1.03827	59.71	99.28	96.4029	0	0.719424	2.8777	0	0	0	0	0	0	0	0
42079210300	Luzern	1	Urban	128	124.045	No	0.40375	0	100	95.3125	0	0.78125	3.90625	0	1	0	100	0.78125	0	0.78125	128
42079210400	Luzern	0.9	Urban	26	28.5244	No	0.451539	0	100	100	0	0	0	0	0	0	0	0	0	0	0
42079210500	Luzern	5.5	Urban	176	31.7256	No	0.259716	0.57	98.86	93.75	0	1.70455	4.54545	0.568182	3	33.3333	66.6667	1.70455	0.568182	1.13636	58.6667
42079210600	Luzern	0.3	Urban	63	237.542	No	0.215079	0	100	96.8254	0	1.5873	1.5873	0	1	100	0	1.5873	1.5873	0	63
42079210700	Luzern	0.6	Urban	57	89.8718	No	0.714561	0	96.49	92.9825	0	0	7.01754	0	0	0	0	0	0	0	0
42079210800	Luzern	0.4	Urban	140	323.897	No	0.267357	0	99.29	94.2857	0	0.714286	5	2.14286	2	50	50	1.42857	0.714286	0.714286	70
42079210900	Luzern	0.2	Urban	49	223.46	No	0.247959	0	97.96	97.9592	0	0	2.04082	0	1	100	0	2.04082	2.04082	0	49
42079211000	Luzern	0.8	Urban	162	197.582	No	0.47963	0	99.38	96.2963	0.617284	0	3.08642	0.617284	1	100	0	0.617284	0.617284	0	162
42079211101	Luzern	4.7	Urban	195	41.7288	No	0.492718	5.64	99.49	96.4103	0	1.02564	2.5641	0	1	100	0	0.512821	0.512821	0	195
42079211102	Luzern	13	Urban	1	0.076952	Yes	6.37	100	100	100	0	0	0	0	0	0	0	0	0	0	0
42079211201	Luzern	2.3	Urban	51	21.9745	No	0.390588	0	100	94.1176	0	1.96078	3.92157	0	4	75	25	7.84314	5.88235	1.96078	12.75
42079211203	Luzern	12.7	Urban	37	2.91377	Yes	4.0473	100	100	97.2973	0	2.7027	0	0	0	0	0	0	0	0	0
42079211204	Luzern	11.6	Urban	98	8.42216	No	0.973061	30.61	98.98	96.9388	0	0	3.06122	1.02041	2	50	50	2.04082	1.02041	1.02041	49
42079211205	Luzern	6.9	Urban	99	14.2907	No	0.35697	7.07	100	95.9596	0	0	4.0404	0	1	100	0	1.0101	1.0101	0	99
42079211301	Luzern	13.3	Urban	31	2.33223	Yes	2.74968	100	100	90.3226	0	0	9.67742	3.22581	0	0	0	0	0	0	0
42079211302	Luzern	21.9	Urban	48	2.19188	Yes	3.53521	100	100	100	0	0	0	0	0	0	0	0	0	0	0
42079211303	Luzern	5.2	Urban	29	5.62067	Yes	3.53034	100	100	86.2069	0	3.44828	10.3448	3.44828	0	0	0	0	0	0	0
42079211304	Luzern	26.7	Urban	29	1.08737	Yes	6.36241	100	100	96.5517	0	0	3.44828	0	0	0	0	0	0	0	0
42079211400	Luzern	13.7	Urban	127	9.30151	Yes	1.24362	62.2	99.21	94.4882	0	0.787402	4.72441	0	1	0	100	0.787402	0	0.787402	127
42079211500	Luzern	3.6	Urban	110	30.3935	No	0.808364	16.36	96.36	94.5455	0	1.81818	3.63636	0	0	0	0	0	0	0	0
42079211600	Luzern	1.4	Urban	143	99.4982	No	0.403357	0	99.3	90.9091	1.3986	0	7.69231	0.699301	2	100	0	1.3986	1.3986	0	71.5
42079211701	Luzern	14.3	Urban	114	7.97054	No	0.571754	5.26	100	92.1053	0.877193	0.877193	6.14035	0.877193	1	100	0	0.877193	0.877193	0	114
42079211702	Luzern	1.3	Urban	0	0	Unknown	N/A	#VALUE!	#VALUE!	N/A	N/A	N/A	N/A	N/A	N/A	N/A	N/A	N/A	N/A	N/A	N/A
42079211800	Luzern	7.4	Urban	30	4.06336	Yes	0.84	36.67	100	96.6667	0	0	3.33333	0	1	100	0	3.33333	3.33333	0	30
42079211900	Luzern	4.9	Urban	173	35.5185	No	0.76185	24.28	99.42	95.3757	0	0	4.62428	0	1	0	100	0.578035	0	0.578035	173
42079212000	Luzern	0.7	Urban	60	91.8987	No	0.245333	0	96.67	95	0	0	5	0	1	100	0	1.66667	1.66667	0	60
42079212100	Luzern	1.3	Urban	84	63.969	No	0.766429	28.57	95.24	97.619	0	2.38095	0	1.19048	0	0	0	0	0	0	0
42079212200	Luzern	2.1	Urban	188	88.4821	Yes	0.873989	39.36	100	95.7447	0	0.531915	3.7234	0	0	0	0	0	0	0	0
42079212300	Luzern	0.7	Urban	120	174.042	No	0.25725	0	98.33	93.3333	0	0.833333	5.83333	0.833333	2	50	50	1.66667	0.833333	0.833333	60
42079212700	Luzern	0.7	Urban	197	270.097	No	0.236954	0	98.98	91.8782	2.03046	0.507614	5.58376	0.507614	2	50	50	1.01523	0.507614	0.507614	98.5
42079212800	Luzern	0.7	Urban	74	110.829	No	0.313378	0	100	97.2973	0	0	2.7027	0	0	0	0	0	0	0	0
42079212900	Luzern	0.2	Urban	32	154.368	No	0.26875	0	96.88	93.75	0	0	6.25	0	1	0	100	3.125	0	3.125	32
42079213000	Luzern	0.2	Urban	23	137.274	No	0.164348	0	100	100	0	0	0	0	0	0	0	0	0	0	0
42079213100	Luzern	0.4	Urban	56	157.353	No	0.202143	0	100	92.8571	1.78571	0	5.35714	0	1	100	0	1.78571	1.78571	0	56
42079213200	Luzern	1.2	Urban	132	113.944	No	0.32553	0	100	97.7273	0	0	2.27273	0	3	66.6667	33.3333	2.27273	1.51515	0.757576	44
42079213300	Luzern	1.5	Urban	54	36.7035	No	0.548148	1.85	98.15	98.1481	0	1.85185	0	0	0	0	0	0	0	0	0
42079213400	Luzern	4.7	Urban	85	18.0798	No	0.771529	16.47	100	90.5882	0	0	9.41176	1.17647	0	0	0	0	0	0	0
42079213600	Luzern	0.3	Urban	113	323.505	No	0.19823	0	99.12	89.3805	0.884956	0	9.73451	0.884956	2	50	50	1.76991	0.884956	0.884956	56.5
42079213700	Luzern	0.4	Urban	53	136.627	No	0.635472	1.89	100	92.4528	0	1.88679	5.66038	0	0	0	0	0	0	0	0
42079213800	Luzern	0.4	Urban	50	138.841	Yes	1.0126	50	100	96	0	0	4	0	0	0	0	0	0	0	0
42079213900	Luzern	15.9	Urban	65	4.08168	Yes	1.71877	83.08	98.46	92.3077	1.53846	0	6.15385	0	0	0	0	0	0	0	0
42079214000	Luzern	1.1	Urban	36	32.3718	No	0.506944	0	97.22	100	0	0	0	0	3	66.6667	33.3333	8.33333	5.55556	2.77778	12
42079214100	Luzern	0.4	Urban	121	344.832	No	0.210165	0	99.17	91.7355	0.826446	0.826446	6.61157	0	0	0	0	0	0	0	0
42079214200	Luzern	0.4	Urban	105	237.947	No	0.215524	0	99.05	93.3333	0.952381	0	5.71429	0.952381	1	100	0	0.952381	0.952381	0	105
42079214300	Luzern	1	Urban	62	62.798	Yes	1.03032	58.06	100	96.7742	0	0	3.22581	0	0	0	0	0	0	0	0
42079214400	Luzern	0.6	Urban	57	100.973	No	0.514211	1.75	100	94.7368	0	1.75439	3.50877	0	0	0	0	0	0	0	0
42079214500	Luzern	1	Urban	2	2.04647	No	0.405	0	100	100	0	0	0	0	2	100	0	100	100	0	1
42079214600	Luzern	2.8	Urban	6	2.17653	No	0.26	0	100	100	0	0	0	0	2	50	50	33.3333	16.6667	16.6667	3
42079214900	Luzern	10	Urban	9	0.903567	No	0.882222	22.22	100	77.7778	0	11.1111	11.1111	0	0	0	0	0	0	0	0
42079215000	Luzern	1.8	Urban	53	28.9658	Yes	1.21358	73.58	100	96.2264	1.88679	1.88679	0	1.88679	0	0	0	0	0	0	0
42079215100	Luzern	0.9	Urban	98	106.017	Yes	1.05949	56.12	100	96.9388	0	0	3.06122	2.04082	0	0	0	0	0	0	0
42079215200	Luzern	2.9	Urban	28	9.77657	No	0.561071	17.86	100	89.2857	0	0	10.7143	0	5	100	0	17.8571	17.8571	0	5.6
42079215300	Luzern	90.4	Urban	35	0.387374	Yes	2.73029	71.43	97.14	94.2857	0	2.85714	2.85714	0	0	0	0	0	0	0	0
42079215400	Luzern	38.2	Urban	50	1.30895	No	0.9272	24	100	90	0	0	10	2	1	100	0	2	2	0	50
42079215501	Luzern	9.4	Urban	62	6.57163	No	0.591452	22.58	100	100	0	0	0	0	4	25	75	6.45161	1.6129	4.83871	15.5
42079215502	Luzern	13.3	Urban	131	9.84228	Yes	1.40748	57.25	98.47	97.7099	0	0.763359	1.52672	0.763359	1	100	0	0.763359	0.763359	0	131
42079215503	Luzern	10.9	Urban	44	4.0274	Yes	2.33227	86.36	100	97.7273	0	0	2.27273	0	0	0	0	0	0	0	0
42079215504	Luzern	34.9	Urban	100	2.86533	Yes	4.8799	100	99	96	0	1	3	0	0	0	0	0	0	0	0
42079215600	Luzern	16.8	Urban	142	8.47323	Yes	2.56225	92.25	98.59	96.4789	0	2.11268	1.40845	0	0	0	0	0	0	0	0
42079215701	Luzern	20.6	Urban	51	2.47119	Yes	5.43216	100	100	100	0	0	0	0	0	0	0	0	0	0	0
42079215702	Luzern	19.7	Urban	48	2.43919	Yes	3.42833	97.92	95.83	97.9167	0	0	2.08333	0	0	0	0	0	0	0	0
42079215800	Luzern	43.4	Urban	75	1.72748	Yes	8.1464	100	97.33	96	0	0	4	0	0	0	0	0	0	0	0
42079215900	Luzern	77.3	Urban	69	0.893172	Yes	7.10029	100	98.55	89.8551	0	0	10.1449	1.44928	0	0	0	0	0	0	0
42079216000	Luzern	0.5	Urban	42	92.9352	No	0.156667	0	100	95.2381	0	0	4.7619	0	1	100	0	2.38095	2.38095	0	42
42079216100	Luzern	29	Urban	81	2.7941	Yes	3.19642	92.59	100	97.5309	0	0	2.46914	0	0	0	0	0	0	0	0
42079216200	Luzern	50.2	Urban	183	3.6475	Yes	2.93809	81.42	100	95.082	0.546448	1.0929	3.27869	0	0	0	0	0	0	0	0
42079216400	Luzern	24.4	Urban	21	0.860736	Yes	3.44095	95.24	100	95.2381	0	0	4.7619	0	1	0	100	4.7619	0	4.7619	21
42079216501	Luzern	1	Urban	1	0.97947	No	0.14	0	100	100	0	0	0	0	1	0	100	100	0	100	1
42079216502	Luzern	22.5	Urban	68	3.02841	Yes	1.51147	66.18	98.53	98.5294	0	0	1.47059	0	1	100	0	1.47059	1.47059	0	68
42079216600	Luzern	33.4	Urban	172	5.15572	Yes	1.9311	77.33	98.84	94.186	0	1.16279	4.65116	0.581395	1	0	100	0.581395	0	0.581395	172
42079216700	Luzern	0.7	Urban	128	190.264	No	0.289687	0	98.44	96.0938	0	0.78125	3.125	0	1	100	0	0.78125	0.78125	0	128
42079216800	Luzern	45.2	Urban	99	2.19257	Yes	1.36172	51.52	98.99	93.9394	0	2.0202	4.0404	0	0	0	0	0	0	0	0
42079216900	Luzern	17.5	Urban	16	0.91524	No	0.736875	18.75	100	100	0	0	0	0	1	100	0	6.25	6.25	0	16
42079217001	Luzern	24.5	Urban	1	0.0408959	Yes	1.3	100	100	100	0	0	0	0	0	0	0	0	0	0	0
42079217002	Luzern	3.1	Urban	6	1.91306	No	0.378333	0	100	100	0	0	0	0	1	100	0	16.6667	16.6667	0	6
42079217100	Luzern	0.4	Urban	109	248.818	No	0.494679	0	100	99.0826	0	0	0.917431	0	0	0	0	0	0	0	0
42079217200	Luzern	0.9	Urban	107	125.751	No	0.260748	0	100	92.5234	0	0	7.47664	2.80374	0	0	0	0	0	0	0
42079217300	Luzern	2.3	Urban	117	50.8234	No	0.255556	0	98.29	95.7265	0	1.7094	2.5641	1.7094	2	0	100	1.7094	0	1.7094	58.5
42079217400	Luzern	1.1	Urban	46	40.0716	No	0.216956	0	100	97.8261	0	0	2.17391	0	2	100	0	4.34783	4.34783	0	23
42079217500	Luzern	0.2	Urban	36	158.901	No	0.217222	0	94.44	97.2222	0	0	2.77778	2.77778	1	0	100	2.77778	0	2.77778	36
42079217600	Luzern	0.2	Urban	60	310.714	No	0.26	0	100	95	0	0	5	1.66667	1	0	100	1.66667	0	1.66667	60
42079217700	Luzern	0.6	Urban	141	250.989	No	0.311347	0	98.58	94.3262	0	0	5.67376	0	2	50	50	1.41844	0.70922	0.70922	70.5
42079217800	Luzern	0.3	Urban	87	299.083	No	0.321379	0	100	90.8046	0	1.14943	8.04598	1.14943	0	0	0	0	0	0	0
42079217900	Luzern	0.7	Urban	141	192.606	No	0.458511	0	98.58	96.4539	0	0	3.5461	0	1	100	0	0.70922	0.70922	0	141
42079218000	Luzern	5.2	Urban	9	1.74026	No	0.768889	0	100	88.8889	0	0	11.1111	0	2	0	50	22.2222	0	11.1111	4.5
42079980100	Luzern	0.8	Urban	0	0	Unknown	N/A	#VALUE!	#VALUE!	N/A	N/A	N/A	N/A	N/A	N/A	N/A	N/A	N/A	N/A	N/A	N/A
42081000100	Lycoming	1	Urban	84	87.2054	No	0.524286	0	100	96.4286	0	0	3.57143	2.38095	0	0	0	0	0	0	0
42081000200	Lycoming	0.7	Urban	17	25.0111	No	0.360588	0	100	94.1176	5.88235	0	0	0	2	50	50	11.7647	5.88235	5.88235	8.5
42081000300	Lycoming	0.8	Urban	106	129.104	No	0.739528	4.72	99.06	88.6792	7.54717	0	3.77358	1.88679	0	0	0	0	0	0	0
42081000400	Lycoming	0.5	Urban	102	205.416	No	0.258529	0	100	77.451	13.7255	3.92157	4.90196	0	2	50	50	1.96078	0.980392	0.980392	51
42081000500	Lycoming	0.3	Urban	36	106.569	No	0.379444	0	100	91.6667	8.33333	0	0	0	1	100	0	2.77778	2.77778	0	36
42081000600	Lycoming	0.7	Urban	61	82.9212	No	0.351311	0	100	93.4426	1.63934	1.63934	3.27869	0	0	0	0	0	0	0	0
42081000800	Lycoming	1	Urban	7	7.16071	No	0.43	0	100	85.7143	14.2857	0	0	0	0	0	0	0	0	0	0
42081000900	Lycoming	2.2	Urban	73	33.9267	Yes	1.45096	100	100	93.1507	1.36986	0	5.47945	1.36986	0	0	0	0	0	0	0
42081001000	Lycoming	1.6	Urban	82	52.2938	Yes	1.2311	70.73	98.78	95.122	2.43902	0	2.43902	0	0	0	0	0	0	0	0
42081010100	Lycoming	261.9	Urban	55	0.210043	Yes	13.0004	100	100	98.1818	0	0	1.81818	0	0	0	0	0	0	0	0
42081010200	Lycoming	242	Urban	23	0.0950537	Yes	7.38913	100	100	91.3043	0	0	8.69565	0	0	0	0	0	0	0	0
42081010300	Lycoming	53.8	Urban	62	1.15217	Yes	4.66532	100	98.39	98.3871	0	0	1.6129	0	0	0	0	0	0	0	0
42081010400	Lycoming	68.9	Urban	104	1.50871	Yes	5.0649	100	98.08	96.1538	0.961538	1.92308	0.961538	0	0	0	0	0	0	0	0
42081010500	Lycoming	169.9	Urban	81	0.476716	Yes	5.79309	100	98.77	95.0617	0	0	4.93827	0	0	0	0	0	0	0	0
42081010600	Lycoming	114.3	Urban	91	0.796181	Yes	6.43802	100	100	95.6044	0	0	4.3956	0	0	0	0	0	0	0	0
42081010700	Lycoming	32	Urban	134	4.18494	Yes	1.23336	38.81	99.25	94.7761	0	0.746269	4.47761	0	1	0	100	0.746269	0	0.746269	134
42081010800	Lycoming	36.2	Urban	162	4.46915	Yes	1.17222	67.28	98.77	97.5309	0	0.617284	1.85185	1.23457	6	66.6667	33.3333	3.7037	2.46914	1.23457	27
42081010900	Lycoming	12.1	Urban	50	4.12014	Yes	1.6072	90	98	92	0	2	6	0	1	100	0	2	2	0	50
42081011000	Lycoming	3.6	Urban	112	31.0438	No	0.418214	0	98.21	97.3214	0	0	2.67857	0	2	100	0	1.78571	1.78571	0	56
42081011100	Lycoming	3.3	Urban	18	5.45581	Yes	1.34	77.78	100	94.4444	0	0	5.55556	0	2	100	0	11.1111	11.1111	0	9
42081011200	Lycoming	17.9	Urban	103	5.76973	Yes	1.3067	63.11	100	92.233	0	0.970874	6.79612	0	0	0	0	0	0	0	0
42081011301	Lycoming	13	Urban	64	4.9297	Yes	2.53375	92.19	100	95.3125	0	0	4.6875	0	0	0	0	0	0	0	0
[truncated: 1,219 more rows]

## Sheet: Abbreviations
N/A= Not Applicable
