# Supplementary material for: Mapping pharmacy deserts and determining accessibility to community pharmacy services for elderly enrolled in a State Pharmaceutical Assistance Program
Source: PLoS One. 2018 Jun 4;13(6):e0198173. doi: 10.1371/journal.pone.0198173 (PMC5986116; doi:10.1371/journal.pone.0198173)
Supplement: S2 File — contains details at County level of Pennsylvania for 2015 in terms of geographic region in which it is located, other geographic information such as land area per sq. mile, urban-rural designation, percent of pharmacy deserts and mean distance to nearest pharmacy; socio-demographic details of PACE enrollees living in the County; and information about different types of community pharmacies. (XLSX) [file pone.0198173.s002.xlsx]

## Sheet: County Specific characteristics
County Code	County Name	Geographical region	Total Number of Census Tacts	Urban-Rural Status	Land Area per Sq. Mile	Number of Pharmacy Deserts	Proportion of Pharmacy Deserts	Pharmacy deserts (%)	Mean Distance to Nearest Pharmacy (in miles)	Total Number of Enrollees	Density of Enrollees per sq. mile	White (%)	Black (%)	Other (%)	Unknown (%)	Hispanic (%)	Total Number of Pharmacies	Density of Community Pharmacies per 1000 Enrollees	Independent Pharmacies (%)	Density of Independent Pharmacies per 1000 Enrollees	Chain Pharmacies (%)	Density of Chain Pharmacies per 1000 Enrollees
001	Adams	Southeast	23	Rural	518.7	18	0.782609	78.2609	2.33694	1422	2.74147	92.8973	0.843882	0.703235	5.55556	1.1955	15	10.5485	53.3333	5.62588	46.6667	4.92264
003	Allegheny	Southwest	402	Urban	730.3	80	0.199005	23.5294	0.650232	16137	22.0964	79.2712	11.6812	1.59881	7.44872	0.656876	252	15.6163	25	3.90407	74.2063	11.5883
005	Armstrong	Southwest	19	Rural	653.1	15	0.789474	78.9474	2.64862	1344	2.05788	94.2708	0.669643	0.967262	4.09226	0.669643	16	11.9048	31.25	3.72024	68.75	8.18452
007	Beaver	Southwest	51	Urban	435.1	23	0.45098	48.9362	1.15922	3171	7.28798	86.7234	5.89719	1.16682	6.21255	0.567644	37	11.6682	21.6216	2.52286	78.3784	9.14538
009	Bedford	Southcentral	11	Rural	1012.3	10	0.909091	90.9091	3.4923	1417	1.39978	95.9068	0.282287	0.564573	3.24629	0.42343	14	9.88003	71.4286	7.05716	28.5714	2.82287
011	Berks	Southeast	90	Urban	856.1	36	0.4	41.8605	1.36243	4637	5.41642	86.2195	3.36424	1.14298	9.27324	5.11106	65	14.0177	29.2308	4.09748	70.7692	9.92021
013	Blair	Southcentral	34	Rural	525.7	13	0.382353	39.3939	1.13626	2882	5.48221	92.2276	0.659264	0.346981	6.76613	0.451076	35	12.1443	40	4.85774	60	7.28661
015	Bradford	Northeast	14	Rural	1147.5	11	0.785714	78.5714	3.60941	1128	0.983007	94.7695	0.0886525	0.531915	4.60993	0.265957	14	12.4113	42.8571	5.31915	57.1429	7.0922
017	Bucks	Southeast	143	Urban	603.8	56	0.391608	42.7481	0.809595	4616	7.64492	86.5035	2.29636	3.61785	7.58232	2.14471	128	27.7296	28.9062	8.0156	70.3125	19.4974
019	Butler	Southwest	44	Rural	788.7	25	0.568182	69.4444	2.27227	2168	2.74883	93.2657	0.50738	0.922509	5.30443	0.50738	33	15.2214	33.3333	5.0738	66.6667	10.1476
021	Cambria	Southcentral	42	Rural	688.5	19	0.452381	52.7778	1.36141	3008	4.36892	91.8218	1.99468	0.930851	5.25266	0.49867	29	9.64096	55.1724	5.31915	44.8276	4.32181
023	Cameron	Central	2	Rural	396.2	1	0.5	50	3.29053	152	0.383645	98.0263	0	0	1.97368	0	1	6.57895	0	0	100	6.57895
025	Carbon	Southeast	12	Rural	381.5	9	0.75	75	1.59473	1460	3.827	93.4932	0.205479	0.684932	5.61644	0.958904	10	6.84932	40	2.73973	60	4.10959
027	Centre	Central	31	Rural	1109.8	15	0.483871	53.5714	2.61853	1356	1.22184	92.8466	0.884956	0.958702	5.30973	0.884956	28	20.649	28.5714	5.89971	71.4286	14.7493
029	Chester	Southeast	116	Urban	750.6	66	0.568966	60	1.10461	2983	3.97415	80.2213	8.38082	2.74891	8.64901	2.07844	95	31.8471	20	6.36943	80	25.4777
031	Clarion	Northwest	10	Rural	600.8	9	0.9	90	3.79869	791	1.31658	93.1732	0.126422	0.379267	6.32111	0.632111	13	16.4349	38.4615	6.32111	61.5385	10.1138
033	Clearfield	Central	20	Rural	1144.8	13	0.65	65	2.92255	1954	1.70685	95.2405	0.153531	0.409417	4.19652	0.35824	17	8.7001	47.0588	4.09417	52.9412	4.60594
035	Clinton	Central	9	Rural	887.9	7	0.777778	77.7778	2.7067	978	1.10148	94.274	0.204499	0.817996	4.70348	0.817996	8	8.17996	37.5	3.06748	62.5	5.11247
037	Columbia	Southeast	15	Rural	483	8	0.533333	53.3333	2.44049	1765	3.65424	95.7507	0.339943	0.283286	3.62606	0.226629	13	7.36544	15.3846	1.13314	84.6154	6.23229
039	Crawford	Northwest	23	Rural	1012.5	17	0.73913	77.2727	2.91042	1637	1.61679	92.6695	1.16066	0.549786	5.62004	0.244349	21	12.8283	47.619	6.10874	52.381	6.71961
041	Cumberland	Southeast	49	Urban	545.6	15	0.306122	34.0909	1.43775	2645	4.84787	92.2117	1.39887	1.20983	5.17958	0.94518	56	21.172	23.2143	4.91493	75	15.879
043	Dauphin	Southeast	65	Urban	525.1	27	0.415385	42.1875	1.13682	2651	5.04856	75.481	14.9755	1.81064	7.73293	2.52735	60	22.633	26.6667	6.03546	73.3333	16.5975
045	Delaware	Southeast	144	Urban	183.7	11	0.0763889	8.33333	0.454387	4807	26.1677	72.02	16.1639	3.72374	8.09237	1.01935	128	26.6278	34.375	9.15332	64.8438	17.2665
047	Elk	Northwest	9	Rural	827.4	6	0.666667	66.6667	2.07839	745	0.900411	95.302	0.402685	0.805369	3.48993	0.671141	9	12.0805	44.4444	5.36913	55.5556	6.71141
049	Erie	Northwest	72	Urban	799.1	25	0.347222	37.3134	1.18437	4073	5.09698	89.6145	3.46182	0.687454	6.23619	0.785662	57	13.9946	19.2982	2.70071	80.7018	11.2939
051	Fayette	Southwest	36	Rural	790.3	24	0.666667	66.6667	1.67729	2749	3.47843	90.9058	1.92797	0.472899	6.69334	0.545653	32	11.6406	53.125	6.18407	46.875	5.45653
053	Forest	Northwest	3	Rural	427.2	3	1	100	6.75192	73	0.17088	95.8904	0	1.36986	2.73973	0	2	27.3973	100	27.3973	0	0
055	Franklin	Southcentral	27	Rural	772.3	17	0.62963	62.963	2.02814	2175	2.81626	92.4598	1.83908	0.413793	5.28736	0.597701	27	12.4138	37.037	4.5977	62.963	7.81609
057	Fulton	Southcentral	3	Rural	437.5	2	0.666667	100	11.1295	190	0.434286	91.0526	0	0	8.94737	0	0	0	0	0	0	0
059	Greene	Southwest	9	Rural	575.8	6	0.666667	66.6667	3.84042	449	0.779785	92.4276	0.445434	0.222717	6.90423	0.222717	10	22.2717	40	8.90869	60	13.363
061	Huntingdon	Southcentral	12	Rural	874.8	10	0.833333	83.3333	3.88313	891	1.01852	93.9394	0.673401	0.112233	5.27497	0.561167	9	10.101	22.2222	2.24467	77.7778	7.85634
063	Indiana	Southwest	23	Rural	827.1	17	0.73913	73.913	3.06968	1322	1.59836	95.0076	0.226929	1.059	3.70651	0.605144	16	12.1029	37.5	4.53858	56.25	6.80787
065	Jefferson	Northwest	13	Rural	652.5	7	0.538462	53.8462	2.77652	1081	1.6567	95.4672	0	0.832562	3.70028	0.462535	8	7.40056	62.5	4.62535	37.5	2.77521
067	Juniata	Southcentral	5	Rural	391.3	5	1	100	3.98571	441	1.12701	93.8776	0	0	6.12245	0.907029	5	11.3379	40	4.53515	60	6.80272
069	Lackawanna	Northeast	59	Urban	459.4	12	0.20339	20.339	0.572367	4904	10.6748	94.6166	0.509788	0.550571	4.323	0.611746	64	13.0506	42.1875	5.50571	57.8125	7.54486
071	Lancaster	Southeast	98	Urban	944.1	47	0.479592	47.9592	1.27279	5650	5.98454	88.1416	2.31858	1.39823	8.14159	3.84071	91	16.1062	41.7582	6.72566	58.2418	9.38053
073	Lawrence	Southwest	28	Rural	358.2	12	0.428571	44.4444	1.40972	2048	5.71748	92.3828	2.05078	0.732422	4.83398	0.439453	20	9.76562	45	4.39453	55	5.37109
075	Lebanon	Southeast	31	Urban	362.4	19	0.612903	61.2903	1.26894	2043	5.63742	89.4763	0.440529	1.32159	8.76163	3.96476	25	12.2369	36	4.40529	64	7.83162
077	Lehigh	Southeast	76	Urban	344.8	18	0.236842	24.3243	0.785131	4169	12.0911	86.5195	2.03886	1.84697	9.59463	6.11657	72	17.2703	31.9444	5.51691	68.0556	11.7534
079	Luzerne	Northeast	104	Urban	890.6	33	0.317308	32.3529	1.03501	7855	8.8199	94.6785	0.420115	0.661999	4.23934	0.547422	85	10.8211	38.8235	4.20115	60	6.49268
081	Lycoming	Northeast	29	Rural	1228.7	18	0.62069	64.2857	2.18284	2141	1.74249	94.1149	1.58804	0.607193	3.68986	0.420364	24	11.2097	25	2.80243	75	8.40729
083	McKean	Northwest	12	Rural	979.4	7	0.583333	58.3333	2.01193	732	0.747396	96.0383	0	0.546448	3.4153	0.819672	12	16.3934	50	8.19672	50	8.19672
085	Mercer	Northwest	30	Rural	672.5	16	0.533333	53.3333	1.53406	2351	3.49591	89.9617	3.87069	0.510421	5.65717	0.425351	29	12.3352	34.4828	4.25351	65.5172	8.08167
087	Mifflin	Southcentral	12	Rural	411.1	7	0.583333	58.3333	2.17791	1216	2.95792	95.477	0.164474	0.986842	3.37171	0.164474	11	9.04605	27.2727	2.46711	72.7273	6.57895
089	Monroe	Southeast	33	Rural	608.2	22	0.666667	78.5714	1.9948	1153	1.89576	82.9141	4.16305	2.42845	10.4944	5.20382	26	22.5499	15.3846	3.46921	80.7692	18.2134
091	Montgomery	Southeast	211	Urban	483.4	47	0.222749	24.7368	0.649134	5600	11.5846	78.4286	9.32143	5.03571	7.21429	1.41071	165	29.4643	23.6364	6.96429	75.7576	22.3214
093	Montour	Southeast	4	Rural	130.3	2	0.5	50	2.50221	308	2.36378	95.1299	0.649351	0	4.22078	0.649351	5	16.2338	40	6.49351	60	9.74026
095	Northampton	Southeast	68	Urban	369.4	23	0.338235	35.3846	1.03333	4057	10.9827	89.0313	1.62682	1.18314	8.15874	4.33818	61	15.0357	26.2295	3.9438	73.7705	11.0919
097	Northumberland	Southcentral	24	Rural	458.3	12	0.5	57.1429	1.52579	2283	4.98145	96.1454	0.262812	0.306614	3.28515	0.394218	18	7.88436	33.3333	2.62812	61.1111	4.81822
099	Perry	Southcentral	10	Rural	551.5	10	1	100	2.7732	681	1.23481	93.8326	0.293686	0.293686	5.58003	0.587372	8	11.7474	37.5	4.40529	62.5	7.34214
101	Philadelphia	Southeast	384	Urban	134.6	2	0.00520833	0.539084	0.246376	18484	137.325	43.2266	39.8561	3.8628	13.0545	4.82039	447	24.1831	56.5996	13.6875	43.4004	10.4956
103	Pike	Northeast	18	Rural	545	13	0.722222	76.4706	3.90004	533	0.977982	87.8049	2.25141	1.31332	8.63039	4.50281	9	16.8856	33.3333	5.62852	66.6667	11.257
105	Potter	Central	5	Rural	1081.4	4	0.8	80	5.04424	330	0.30516	93.9394	0	0.30303	5.75758	0	4	12.1212	75	9.09091	25	3.0303
107	Schuylkill	Southeast	40	Rural	778.6	20	0.5	52.6316	1.39298	4011	5.15155	95.0636	0.149589	0.648217	4.13862	0.648217	34	8.47669	50	4.23834	47.0588	3.98903
109	Snyder	Southcentral	8	Rural	328.6	7	0.875	87.5	4.04511	701	2.13329	95.5777	0.142653	0.713267	3.56633	0.285307	8	11.4123	12.5	1.42653	87.5	9.98573
111	Somerset	Southcentral	21	Rural	1074.4	18	0.857143	85.7143	2.78048	2252	2.09605	95.6039	0.17762	0.577265	3.64121	0.44405	15	6.66075	66.6667	4.4405	33.3333	2.22025
113	Sullivan	Northeast	2	Rural	449.9	2	1	100	6.17416	113	0.251167	95.5752	0	0	4.42478	1.76991	1	8.84956	100	8.84956	0	0
115	Susquehanna	Northeast	11	Rural	823.3	10	0.909091	90.9091	4.01334	506	0.6146	93.6759	0.395257	0.988142	4.94071	0	8	15.8103	75	11.8577	25	3.95257
117	Tioga	Northeast	10	Rural	1133.8	9	0.9	90	3.80554	825	0.727642	93.3333	0.363636	0.363636	5.93939	0.969697	8	9.69697	25	2.42424	75	7.27273
119	Union	Central	10	Rural	316	5	0.5	62.5	2.14344	703	2.22468	94.4523	0.426743	0.284495	4.83642	0.426743	9	12.8023	22.2222	2.84495	77.7778	9.95733
121	Venango	Northwest	16	Rural	674.2	8	0.5	53.3333	3.04384	990	1.46841	91.8182	0.606061	1.51515	6.06061	0.505051	11	11.1111	45.4545	5.05051	54.5455	6.06061
123	Warren	Northwest	13	Rural	884.1	11	0.846154	84.6154	2.4734	771	0.872073	94.6822	0.129702	0.389105	4.79896	0.259403	9	11.6732	66.6667	7.7821	33.3333	3.89105
125	Washington	Southwest	59	Rural	857.1	32	0.542373	58.1818	1.5752	3116	3.63552	91.335	2.75995	0.802311	5.1027	0.545571	42	13.4788	38.0952	5.13479	61.9048	8.34403
127	Wayne	Northeast	14	Rural	725.6	13	0.928571	92.8571	3.79061	1066	1.46913	94.6529	0.281426	0.375235	4.69043	0.562852	10	9.38086	30	2.81426	70	6.5666
129	Westmoreland	Southwest	100	Urban	1026.9	46	0.46	52.2727	1.28369	5630	5.48252	92.1492	1.08348	0.976909	5.79041	0.319716	79	14.032	31.6456	4.4405	68.3544	9.59147
131	Wyoming	Northeast	7	Rural	397.4	6	0.857143	85.7143	2.26712	295	0.742325	93.2203	0	1.01695	5.76271	0.677966	9	30.5085	55.5556	16.9492	44.4444	13.5593
133	York	Southeast	90	Urban	904	46	0.511111	51.6854	1.68693	6152	6.80531	89.1092	3.47854	1.05657	6.35566	1.25163	81	13.1664	22.2222	2.92588	77.7778	10.2406
